# Supplementary material for: Targeting the MAPK7/MMP9 axis for metastasis in primary bone cancer
Source: Oncogene. 2020 Jul 13;39(33):5553–69. doi: 10.1038/s41388-020-1379-0 (PMC7426263; doi:10.1038/s41388-020-1379-0)
Supplement: Supplementary file 5 — Suppl. File 1 [file 41388_2020_1379_MOESM5_ESM.xlsx]

## Sheet: Sheet1
Patient	Sex	Age (y)	Site	Histology
1	M	13	Long bone	Control
2	M	13	Long bone	Control
3	F	14	Long bone	Control
4	F	14	Long bone	Control
5	F	15	Femur	High grade osteoblastic osteosarcoma primary
6	F	19	Femur	High grade osteoblastic osteosarcoma primary
7	M	15	Tibia	High grade osteoblastic osteosarcoma primary
8	F	16	Tibia	High grade osteoblastic osteosarcoma primary
9	F	4	Femur	High grade osteoblastic osteosarcoma primary
10	F	45	Femur	High grade osteoblastic osteosarcoma primary
11	M	47	Humerus	High grade osteoblastic osteosarcoma primary
12	M	27	Femur	High grade osteoblastic osteosarcoma primary
13	M	33	Femur	High grade osteoblastic osteosarcoma primary
14	F	16	Tibia	High grade osteoblastic osteosarcoma primary
15	M	21	Pelvis	High grade osteoblastic osteosarcoma primary
16	M	81	Femur	High grade osteoblastic osteosarcoma primary
17	M	12	Femur	High grade osteoblastic osteosarcoma primary
18	M	15	Blood	High grade osteoblastic osteosarcoma circulating tumour cell
19	F	16	Blood	High grade osteoblastic osteosarcoma circulating tumour cell
20	F	45	Blood	High grade osteoblastic osteosarcoma circulating tumour cell
21	M	47	Blood	High grade osteoblastic osteosarcoma circulating tumour cell
22	M	81	Blood	High grade osteoblastic osteosarcoma circulating tumour cell
23	M	33	Scapula	High grade osteoblastic osteosarcoma met
24	F	17	Lung	High grade osteoblastic osteosarcoma met
25	F	19	Lung	High grade osteoblastic osteosarcoma met
26	Anonymous	Anonymous	Lung	High grade osteoblastic osteosarcoma met
27	Anonymous	Anonymous	Lung	High grade osteoblastic osteosarcoma met
28	Anonymous	Anonymous	Lung	High grade osteoblastic osteosarcoma met
29	Anonymous	Anonymous	Lung	High grade osteoblastic osteosarcoma met
30	Anonymous	Anonymous	Lung	High grade osteoblastic osteosarcoma met
