# Supplementary material for: Targeting the MAPK7/MMP9 axis for metastasis in primary bone cancer
Source: Oncogene. 2020 Jul 13;39(33):5553–69. doi: 10.1038/s41388-020-1379-0 (PMC7426263; doi:10.1038/s41388-020-1379-0)
Supplement: Supplementary file 6 — Suppl. File 2 [file 41388_2020_1379_MOESM6_ESM.xlsx]

## Sheet: Sheet1
	1	2	3	4	5
ENSG00000198804	643.899	4084.89	1784.75	27564.2	212345	ENSG00000203396
ENSG00000225840	11090	4901	8436	5292	56770.5	ENSG00000167996
ENSG00000108821	7	13406	17	10936	42283	ENSG00000087086
ENSG00000099139	5354	6916	5976	4730	29597.3	ENSG00000251705
ENSG00000198938	117	1818	478	14216	17799.8	ENSG00000224058
ENSG00000198886	167	1688	746	13777	7398.03	ENSG00000205542
ENSG00000156508	820.941	3357.08	1330.52	9353.98	6855.58	ENSG00000228253
ENSG00000164692	5	6643	20	8124	5647.79	ENSG00000212907
ENSG00000087086	1974	5492	2986	1852	5376.97	ENSG00000269028
ENSG00000167996	1593.98	3601	4994.29	805.863	4929.02	ENSG00000034510
ENSG00000198712	155	1156	406	8557	4482.66	ENSG00000197461
ENSG00000198727	109	1071	487	8200	4139.62	ENSG00000102970
ENSG00000198888	104	1010	563.945	7408.99	4012.96	ENSG00000198712
ENSG00000169429	212	3208	5539	0	3814.1	ENSG00000244681
ENSG00000113140	10	4019	25	2722	3777.16	ENSG00000198938
ENSG00000198899	78.975	631	360.976	5624	3623.55	ENSG00000225840
ENSG00000198763	137	641.358	456	4886.37	3577.01	ENSG00000230987
ENSG00000168542	1	3853	6	1128	3371.75	ENSG00000213889
ENSG00000198840	67	525	86	4167	3238.57	ENSG00000166710
ENSG00000026025	155	2068	461	2101	2960.46	ENSG00000198695
ENSG00000115414	16	3621	9	1128	2676.73	ENSG00000136810
ENSG00000142541	191	596	525	2858.7	2643.56	ENSG00000090382
ENSG00000205542	222	1386	866	1657	2547.8	ENSG00000198840
ENSG00000269028	191.812	809.76	813.563	2135.25	2512.49	ENSG00000198886
ENSG00000229117	116	417	162	3193	2434.31	ENSG00000104904
ENSG00000139329	0	1082	5	2645	2329.79	ENSG00000213741
ENSG00000100097	42	501	79	3048	2273.28	ENSG00000198899
ENSG00000197746	546	1328	1029	681	2260.21	ENSG00000019582
ENSG00000150991	119	1232	411	1498	2218.1	ENSG00000198804
ENSG00000154237	977.84	970.748	712.4	582.45	2121.18	ENSG00000164692
ENSG00000133112	145	880	506	1703	2015.46	ENSG00000102962
ENSG00000111640	129	1146	235	1667	2007.68	ENSG00000111640
ENSG00000112096	263.788	735.472	1941.37	183.106	1998.36	ENSG00000100097
ENSG00000100985	71	444	546	1997	1935.93	ENSG00000105197
ENSG00000167658	365	1232	355	829	1848.97	ENSG00000163191
ENSG00000163359	87.6435	1954.07	11	717.699	1840.46	ENSG00000152234
ENSG00000142173	3	2030	6	723	1721.33	ENSG00000026025
ENSG00000089157	84	567	169	1823.95	1715.25	ENSG00000177954
ENSG00000117984	426.828	1082	791	285.738	1661.62	ENSG00000131981
ENSG00000164733	271.027	845	903.884	521.067	1571.48	ENSG00000167468
ENSG00000034510	102	463	355	1519	1563.99	ENSG00000229117
ENSG00000175899	35	601	32	1727	1508.67	ENSG00000172757
ENSG00000067225	129	688	986	585	1497.37	ENSG00000139329
ENSG00000142534	54	231	201	1858	1474.67	ENSG00000092841
ENSG00000145425	102	357.888	119	1663.86	1439.04	ENSG00000113140
ENSG00000174444	136	462	200	1443	1430.51	ENSG00000188215
ENSG00000092841	3	490	70	1660	1427.19	ENSG00000074800
ENSG00000100316	97.6229	666	265.808	1169.36	1427.06	ENSG00000198727
ENSG00000198786	121	313	418	1328	1419.4	ENSG00000198888
ENSG00000157227	33	1230	719	183	1417.09	ENSG00000108821
ENSG00000041982	63	433	0	1649.29	1389.2	ENSG00000101439
ENSG00000167526	67	590	345	1100	1352.35	ENSG00000130066
ENSG00000196262	108	205	64	1717	1344.3	ENSG00000162512
ENSG00000142156	6	1435	20	574	1338.64	ENSG00000156508
ENSG00000147403	103	375.992	249	1274	1317.77	ENSG00000182718
ENSG00000143387	1	162	2	1809	1316.28	ENSG00000112096
ENSG00000029559	1	121	0	1849	1306.47	ENSG00000108518
ENSG00000168028	64	266	107	1531	1285.9	ENSG00000135404
ENSG00000008988	146	249	164.643	1402	1237.36	ENSG00000198763
ENSG00000182718	152	657	160	976	1233.12	ENSG00000196262
ENSG00000147604	27	427	90	1386.41	1168.58	ENSG00000241468
ENSG00000118785	69	282	56	1505	1154.32	ENSG00000122862
ENSG00000263006	549	622	396.986	323.859	1119.24	ENSG00000197746
ENSG00000135404	47	554	360	879	1113.48	ENSG00000111669
ENSG00000161011	47.9414	613.413	914.596	246.23	1101.82	ENSG00000196776
ENSG00000124942	31	644	320	827	1101.39	ENSG00000164733
ENSG00000137818	105.494	398	147	1162.07	1087.45	ENSG00000216490
ENSG00000149273	107	370	264	1043	1078.43	ENSG00000170315
ENSG00000216490	372	589	573	243	1073.1	ENSG00000186666
ENSG00000140988	100.291	357.611	244.756	1043.81	1044.87	ENSG00000136448
ENSG00000156482	41	322	153	1192	1036.07	ENSG00000164111
ENSG00000137154	138	305	147	1105	1008.11	ENSG00000118785
ENSG00000136942	56	134	94	1410	1006.82	ENSG00000169429
ENSG00000170315	51	370	218	1046.99	976.973	ENSG00000170296
ENSG00000161016	61	553	222	818	973.251	ENSG00000130592
ENSG00000125691	85	241	75	1203	964.959	ENSG00000161011
ENSG00000105372	65	284.674	151	1095.48	962.497	ENSG00000102265
ENSG00000108518	42	513	444	591	953.73	ENSG00000168542
ENSG00000090382	253	633	426.879	270	917.544	ENSG00000150991
ENSG00000019582	244	898	141	287.963	914.763	ENSG00000202474
ENSG00000137745	0	0	0	1566	910.038	ENSG00000198786
ENSG00000109971	92	313	271	889	887.832	ENSG00000058404
ENSG00000087460	51	314	125	1072	882.557	ENSG00000134333
ENSG00000132475	22	529	157	840	879.123	ENSG00000198918
ENSG00000198918	0	252	54	1234	878.624	ENSG00000140264
ENSG00000122026	48	309	70	1111.59	859.871	ENSG00000124762
ENSG00000112306	28	166	103	1217	852.253	ENSG00000011465
ENSG00000197958	69	292	62.9686	1087	849.903	ENSG00000029559
ENSG00000108107	54	309	227	900	833.436	ENSG00000133112
ENSG00000011465	1	349	6	1101	828.633	ENSG00000143933
ENSG00000096384	151	576	163	554	826.652	ENSG00000011600
ENSG00000123416	87.6869	463.251	127.389	765.243	822.937	ENSG00000099139
ENSG00000221983	94	194	160.571	994.768	822.309	ENSG00000105372
ENSG00000135486	77.9801	447	83.2383	832.998	814.605	ENSG00000136942
ENSG00000186468	15	355	116	955	813.812	ENSG00000198668
ENSG00000187514	109	424	218.995	688	809.349	ENSG00000143387
ENSG00000065978	62	457	147	772	808.945	ENSG00000164604
ENSG00000196924	16	842	300.365	276.841	769.319	ENSG00000042493
ENSG00000265681	8.60791	242	81	1092	766.092	ENSG00000164587
ENSG00000150093	2.14241	790.824	59	566.949	738.832	ENSG00000117984
ENSG00000125538	0	315	1096	0	738.795	ENSG00000132475
ENSG00000197756	9	170	99	1122	735.42	ENSG00000051523
ENSG00000172757	53	333	232	780	721.128	ENSG00000171858
ENSG00000198034	25	238	78	1057	720.914	ENSG00000126353
ENSG00000164111	91	729	316	261	720.827	ENSG00000174748
ENSG00000151131	199.56	537.322	282.857	367.108	709.097	ENSG00000101608
ENSG00000204628	82	358	189.545	756	707.408	ENSG00000185155
ENSG00000144713	57	112	71	1135	702.826	ENSG00000183648
ENSG00000166165	2	71	227	1075	700.18	ENSG00000111775
ENSG00000130635	8	634	9	721	697.232	ENSG00000123416
ENSG00000105640	3.20939	390	176	793	694.03	ENSG00000197956
ENSG00000139644	75	479	302	457	692.753	ENSG00000085662
ENSG00000101439	17	182	15	1085	692.582	ENSG00000233276
ENSG00000162244	23	229	81	964	672.039	ENSG00000130203
ENSG00000142937	77	374	66	772.853	669.99	ENSG00000197756
ENSG00000080824	83	583.997	115	503	662.184	ENSG00000159461
ENSG00000089009	103	195	120	848	659.034	ENSG00000173559
ENSG00000143947	189	164	108	796	657.243	ENSG00000104313
ENSG00000185624	77	444	168	565	653.001	ENSG00000168234
ENSG00000071082	26	256	48	923	649.311	ENSG00000109475
ENSG00000083845	40	125	85	1002	648.585	ENSG00000171314
ENSG00000140264	94	290	134	727	644.861	ENSG00000115268
ENSG00000109475	18	185	43.6124	908	640.912	ENSG00000100906
ENSG00000166441	111.413	154	137.343	743.835	640.257	ENSG00000169442
ENSG00000105193	41	205	148	747	639.761	ENSG00000169020
ENSG00000243678	79	287.253	20	753.459	637.57	ENSG00000008394
ENSG00000108654	43	285	195	607.452	635.43	ENSG00000125148
ENSG00000075624	23.6049	0	2.05527	1096.98	631.352	ENSG00000219200
ENSG00000250722	27	375.327	24.7172	689	630.083	ENSG00000258500
ENSG00000102265	3	203	49	848	621.032	ENSG00000187514
ENSG00000035862	37	534	47	483	619.892	ENSG00000106211
ENSG00000145592	93	248	52.3266	705	616.992	ENSG00000133048
ENSG00000030582	82	349	420	247	611.451	ENSG00000139644
ENSG00000110321	62.0509	346.733	171	517	602.837	ENSG00000149925
ENSG00000106178	1	238	854	0	599.321	ENSG00000074416
ENSG00000114391	78	177	81	749	595.755	ENSG00000130255
ENSG00000184371	113	259	688	20	590.28	ENSG00000115738
ENSG00000254772	42	393	210.888	433	584.709	ENSG00000112149
ENSG00000198695	6	223	199	624	582.795	ENSG00000026508
ENSG00000198755	51	211	40	730	578.057	ENSG00000110955
ENSG00000168003	82	312	459	174	576.021	ENSG00000067225
ENSG00000147065	117	354.726	282	271	569.26	ENSG00000185088
ENSG00000163682	0	0	72.1218	929.478	559.396	ENSG00000183077
ENSG00000129226	93	423	406	75	559.095	ENSG00000143162
ENSG00000130592	261	241	416	78	557.667	ENSG00000265681
ENSG00000166794	32	287.901	36.8946	636	554.684	ENSG00000105700
ENSG00000173812	61	294	187	447	553.431	ENSG00000108298
ENSG00000149806	51	186	98	650	552.202	ENSG00000196564
ENSG00000162511	189	216	280	286	548.983	ENSG00000131143
ENSG00000136167	125	261	337	247	545.108	ENSG00000166920
ENSG00000067560	66	378	148	373	539.801	ENSG00000144713
ENSG00000160789	2	541	108	314	539.047	ENSG00000140988
ENSG00000198242	27.6931	245.374	90.6905	596.524	538.259	ENSG00000147403
ENSG00000087245	1	518	1	428	533.804	ENSG00000118972
ENSG00000182492	0	825.762	0	119.2	529.315	ENSG00000233927
ENSG00000135046	15	292.04	191	442	527.962	ENSG00000158710
ENSG00000101160	190	242	258	246	526.385	ENSG00000137818
ENSG00000115268	27	218	92.8913	597	523.531	ENSG00000008988
ENSG00000111669	151	370	99	306	521.355	ENSG00000176340
ENSG00000178695	5	122	20	775	520.91	ENSG00000118680
ENSG00000111716	46	295	22	550	519.404	ENSG00000123689
ENSG00000177600	36	74	138	664	518.162	ENSG00000149273
ENSG00000138061	7	181	706	1	515.276	ENSG00000025708
ENSG00000148180	74	423	98.1245	294.585	509.868	ENSG00000127184
ENSG00000213741	29	137.983	46.7005	669	506.233	ENSG00000167526
ENSG00000104904	125.474	184	311	261	506.193	ENSG00000136238
ENSG00000148303	102	202.5	82	493.5	505.868	ENSG00000189067
ENSG00000136689	56	247	574	0	505.211	ENSG00000205352
ENSG00000130203	83	233	32	522	503.908	ENSG00000113558
ENSG00000166598	6	399.798	66.1603	395	503.491	ENSG00000173812
ENSG00000152954	301.47	173.745	6.51594	384.839	496.954	ENSG00000133316
ENSG00000241343	83.6818	119	26.2415	632	493.783	ENSG00000117450
ENSG00000083782	0	0	0	859	491.079	ENSG00000161091
ENSG00000164924	225	191	130	312	488.302	ENSG00000184009
ENSG00000163466	22	202	75	558	486.466	ENSG00000161016
ENSG00000179218	12	348	205	291	483.015	ENSG00000100664
ENSG00000168209	26	388	22	411	480.378	ENSG00000115414
ENSG00000212907	38	114	92	603	478.804	ENSG00000177156
ENSG00000136235	224.688	518.025	63.0482	38.8761	477.607	ENSG00000026751
ENSG00000051523	39	209	216	363	475.246	ENSG00000067560
ENSG00000100201	93	330	136.998	267	474.4	ENSG00000122026
ENSG00000163453	0	556	10	258	473.223	ENSG00000173915
ENSG00000118523	0	285	0	535	467.597	ENSG00000135046
ENSG00000172216	21	366	371	60	459.608	ENSG00000177600
ENSG00000124762	17	329	316	153	457.95	ENSG00000186468
ENSG00000131981	168	230	292	125	455.283	ENSG00000105640
ENSG00000147416	7	264	216	328	453.377	ENSG00000117410
ENSG00000265972	2	197	78	536	451.151	ENSG00000101972
ENSG00000169564	68	279	330	130	450.133	ENSG00000116209
ENSG00000161960	94	416	147	148.636	449.889	ENSG00000164919
ENSG00000141522	106	298	157	242	449.336	ENSG00000002016
ENSG00000134294	1	449	153	197	447.739	ENSG00000229809
ENSG00000026508	95.0841	154.842	514.804	35	446.328	ENSG00000156482
ENSG00000111799	1	491	1	301	442.278	ENSG00000129538
ENSG00000044574	38	502	68	185.977	441.63	ENSG00000204628
ENSG00000110955	29	170	113	474	439.754	ENSG00000071082
ENSG00000167004	49	442	81	214	436.361	ENSG00000172428
ENSG00000117450	4.84504	286.827	112.791	375.953	434.97	ENSG00000143153
ENSG00000070756	48	218	141	370	432.489	ENSG00000177556
ENSG00000063177	56	108	92	520	431.698	ENSG00000249439
ENSG00000185650	39	598	58	79	429.015	ENSG00000142669
ENSG00000003402	202.758	351.396	209.68	9.57475	427.336	ENSG00000142937
ENSG00000142798	0	706.756	16.0016	47.0075	424.951	ENSG00000106819
ENSG00000197956	53	179	46	485	424.377	ENSG00000172809
ENSG00000106333	21	306	0	433	421.86	ENSG00000167658
ENSG00000169045	34	341	145	236	421.725	ENSG00000140105
ENSG00000166710	29.4491	293.301	213.568	215.283	420.723	ENSG00000232112
ENSG00000234745	0	745.338	1.03216	5.16886	419.247	ENSG00000131469
ENSG00000206503	21.2625	0	504.975	221.713	415.047	ENSG00000107223
ENSG00000011028	13	283	2	448	413.521	ENSG00000140319
ENSG00000114353	35	304	210	197	413.512	ENSG00000136003
ENSG00000152234	100.23	185.985	80.0312	379.142	413.473	ENSG00000163131
ENSG00000149257	0	190	6.82316	548	409.73	ENSG00000132432
ENSG00000167978	49	234	305	156	408.349	ENSG00000166741
ENSG00000168385	69	181	37	454	406.078	ENSG00000167642
ENSG00000110700	49	84	60	543	403.196	ENSG00000129226
ENSG00000141367	44	140	84	464	401.995	ENSG00000069849
ENSG00000100906	3	291	350	82	401.975	ENSG00000119655
ENSG00000182183	297	291	24	113	394.018	ENSG00000169714
ENSG00000122566	6	234	135	346	393.454	ENSG00000137154
ENSG00000152795	20	138	21	539	392.319	ENSG00000103811
ENSG00000142192	49	271	44	353	391.539	ENSG00000142534
ENSG00000109472	0	127	0	589	391.493	ENSG00000198242
ENSG00000197111	37	359.073	166	152	391.289	ENSG00000197747
ENSG00000122484	148.377	166.108	199.188	200.159	388.888	ENSG00000163466
ENSG00000147689	183	97	17	416	387.805	ENSG00000143947
ENSG00000152518	25	142	108	436	386.419	ENSG00000182899
ENSG00000133110	0	703	4	3	385.114	ENSG00000111229
ENSG00000120708	5	352	12	339	384.201	ENSG00000131669
ENSG00000170144	65	150.598	48	441	382.521	ENSG00000105193
ENSG00000118515	66	481	75	75	382.301	ENSG00000174444
ENSG00000196531	81.8179	152	124.07	334	381.15	ENSG00000108639
ENSG00000137575	32	199	146	314	379.83	ENSG00000196154
ENSG00000181163	73	129	54.6431	431	377.994	ENSG00000198843
ENSG00000182871	0	639	10	37	377.141	ENSG00000163041
ENSG00000171858	2	163	40	479	376.65	ENSG00000112695
ENSG00000158710	2	131	89	461	372.227	ENSG00000256618
ENSG00000162704	48	190.356	97.8727	345	370.042	ENSG00000163904
ENSG00000134333	37.005	281	72	291	366.885	ENSG00000129562
ENSG00000075618	1	328	87.7223	255	366.366	ENSG00000197728
ENSG00000185883	180	181	270	40	366.098	ENSG00000185885
ENSG00000178104	76.4671	157.643	281.425	154.719	364.479	ENSG00000166441
ENSG00000124172	29	152	21	465	362.367	ENSG00000092203
ENSG00000165119	6	322	149	190	361.645	ENSG00000242252
ENSG00000163399	72	269	147	178	361.391	ENSG00000090266
ENSG00000134419	68	93	75	429.043	360.839	ENSG00000108107
ENSG00000109861	68.7365	270.188	123.003	199.16	359.626	ENSG00000135702
ENSG00000075426	23	311	176	147	358.588	ENSG00000228474
ENSG00000026751	1.869	123	430.545	100.625	358.566	ENSG00000100316
ENSG00000143549	33	313	94	212	357.141	ENSG00000030582
ENSG00000104164	85.0215	201.857	151.165	213.568	355.922	ENSG00000102081
ENSG00000092199	23	61	94	472	354.443	ENSG00000099817
ENSG00000196743	124	194	332	0	353.621	ENSG00000113732
ENSG00000143384	60	188	134	263	352.414	ENSG00000168461
ENSG00000159335	3	198	17	427	352.084	ENSG00000145592
ENSG00000198668	105	261	82	196	351.863	ENSG00000166794
ENSG00000196419	7	167.692	48	418.712	350.111	ENSG00000119705
ENSG00000137076	33	297	157	153	348.713	ENSG00000189403
ENSG00000169439	55	166	43	376	348.528	ENSG00000106153
ENSG00000143761	29	322	110	176	347.155	ENSG00000138326
ENSG00000116560	38	170	108	320	346.982	ENSG00000132329
ENSG00000084234	128.17	254	96.5846	155.875	346.868	ENSG00000147604
ENSG00000102934	198.481	100	20.5714	313	345.672	ENSG00000125995
ENSG00000152601	37.5583	162	38	388	344.926	ENSG00000145425
ENSG00000127603	14.0108	246.006	70.3481	295	341.358	ENSG00000186470
ENSG00000105223	147.162	307	97	74	339.149	ENSG00000164924
ENSG00000163430	32	195	2	395	338.953	ENSG00000155307
ENSG00000115091	46.6437	183	148.027	246	338.658	ENSG00000164032
ENSG00000042493	60	134	191	237	338.574	ENSG00000110700
ENSG00000156976	27	227	55	310	335.324	ENSG00000103363
ENSG00000233927	47.7622	160	87.4329	320.161	335.206	ENSG00000241343
ENSG00000123384	50	314	79.283	172	333.145	ENSG00000159140
ENSG00000130066	33	292	122	168	332.259	ENSG00000109971
ENSG00000256618	17	71	183	342.179	331.783	ENSG00000147996
ENSG00000163931	54	215	304	39	331.779	ENSG00000075415
ENSG00000119655	47	203	59	300	331.235	ENSG00000113387
ENSG00000075785	19	236	98	252	329.547	ENSG00000114353
ENSG00000129538	3	203	6	390	328.81	ENSG00000112306
ENSG00000136810	23	154	271	153	328.218	ENSG00000149806
ENSG00000118181	5	52.5	69	474	325.21	ENSG00000122705
ENSG00000068697	34	265	63	238	322.676	ENSG00000155366
ENSG00000142669	4	249	240	107	321.795	ENSG00000224981
ENSG00000163902	3	239	88	269	319.468	ENSG00000168374
ENSG00000116251	2.98666	131	54.0415	407	319.351	ENSG00000105254
ENSG00000084636	0	82	6	507	319.287	ENSG00000125144
ENSG00000197632	0	222.448	372	0	318.686	ENSG00000184752
ENSG00000185896	77	231	203.046	82	318.263	ENSG00000188536
ENSG00000088832	5	146	35	406	318.041	ENSG00000087460
ENSG00000108179	54	253	283	1	314.451	ENSG00000146278
ENSG00000107731	0	144.95	16.3446	426.037	313.011	ENSG00000160789
ENSG00000106682	93	271	83	140	312.355	ENSG00000136888
ENSG00000271383	6.38112	287.288	245.375	45.6743	310.533	ENSG00000116288
ENSG00000189403	10	159	60	355.125	310.014	ENSG00000106803
ENSG00000071054	48.3599	247.775	84.4878	202	309.919	ENSG00000172270
ENSG00000160255	37	177	368	0	309.878	ENSG00000116030
ENSG00000189043	43	102	13.4237	423	309.025	ENSG00000142657
ENSG00000171223	23	313	190	54	308.856	ENSG00000089157
ENSG00000141753	3	558	8	10	305.673	ENSG00000108654
ENSG00000069869	121.391	137.966	171.93	142.68	305.573	ENSG00000204370
ENSG00000130522	67	273	120	112	305.506	ENSG00000014641
ENSG00000198355	70	250	250	2	303.306	ENSG00000240972
ENSG00000142657	10	204	293	63	302.798	ENSG00000196531
ENSG00000167986	40	244.987	104.744	179.389	301.772	ENSG00000185787
ENSG00000133048	30	219	319	0	301.533	ENSG00000138061
ENSG00000105401	101	215	130	120	300.742	ENSG00000198089
ENSG00000115677	68	160	129	207	300.089	ENSG00000120833
ENSG00000128524	23	155	86	300	299.241	ENSG00000063177
ENSG00000140319	34	211	35	283	298.902	ENSG00000142227
ENSG00000198431	58	126	346	33	298.824	ENSG00000070756
ENSG00000164066	105.233	253.049	117.255	86.2623	298.815	ENSG00000123349
ENSG00000188846	13.6045	150.462	89.5022	307	298.614	ENSG00000145741
ENSG00000114867	13	162	116	269	296.193	ENSG00000198258
ENSG00000137801	38	232	27.6138	259	296.082	ENSG00000072274
ENSG00000188612	0	126	40	387	295.898	ENSG00000130032
ENSG00000170296	105	149	77	222	295.147	ENSG00000148834
ENSG00000110719	21	93	108	328	295.131	ENSG00000126709
ENSG00000124491	12	247	9	282	293.742	ENSG00000221983
ENSG00000102024	8	351	0	189	293.194	ENSG00000164548
ENSG00000109332	4	211	132	201	292.979	ENSG00000185624
ENSG00000011304	6	268	125	147	292	ENSG00000146457
ENSG00000111816	28.7678	108.204	133.044	275.433	291.867	ENSG00000255823
ENSG00000100504	177	231	35	100	291.609	ENSG00000123610
ENSG00000142871	0	206	0	336	291.254	ENSG00000181090
ENSG00000174748	0	46.3442	103.611	391.991	291.23	ENSG00000213145
ENSG00000213639	2.17723	115.977	42.6523	380.736	290.606	ENSG00000101182
ENSG00000205581	22	188	31	300	289.851	ENSG00000002586
ENSG00000115310	95	156	92	195	289.813	ENSG00000142089
ENSG00000161203	57	126	71	284	288.368	ENSG00000106588
ENSG00000135535	7.21337	295.311	113	122	287.702	ENSG00000187608
ENSG00000138758	43	93	6	394	286.475	ENSG00000161203
ENSG00000163191	47	347	108	33	285.824	ENSG00000272196
ENSG00000177156	34	92	264	143	285.513	ENSG00000143549
ENSG00000100292	27.1363	318.156	149.16	37	285.289	ENSG00000105246
ENSG00000004897	99.4655	247	79	105	284.695	ENSG00000143761
ENSG00000140937	3	100	9	417	283.686	ENSG00000010256
ENSG00000172809	27	82	35	385	283.642	ENSG00000155368
ENSG00000086061	56	151	117	203	281.662	ENSG00000131203
ENSG00000155366	3	179	75	269	280.642	ENSG00000181163
ENSG00000141756	0	210.57	20	295	280.529	ENSG00000160213
ENSG00000028137	54	154	315.981	1	279.617	ENSG00000233139
ENSG00000087074	0	330	167	27	279.043	ENSG00000085117
ENSG00000122786	0	315	13	196	274.194	ENSG00000119335
ENSG00000131446	56	192	273	2	272.673	ENSG00000116459
ENSG00000135821	52	258	129	82	271.651	ENSG00000080824
ENSG00000171314	2.46084	302	51	161	270.97	ENSG00000105583
ENSG00000133639	88	215	205	8	270.882	ENSG00000134419
ENSG00000184640	34	172	185	124	270.215	ENSG00000152558
ENSG00000185787	29	152	72	260	270.06	ENSG00000167004
ENSG00000197943	121	152	32	208	269.07	ENSG00000136235
ENSG00000197140	159.421	164.423	0	188.749	268.849	ENSG00000106615
ENSG00000127184	1	106	61	344	268.566	ENSG00000168003
ENSG00000174437	25	306	52	129	267.03	ENSG00000118181
ENSG00000149781	18	102	360	27	266.539	ENSG00000171490
ENSG00000185215	17	237	246	6	265.977	ENSG00000083845
ENSG00000135047	36	180	263	26.1341	265.478	ENSG00000173369
ENSG00000083857	45	150	8.23908	296	265.143	ENSG00000104490
ENSG00000169504	5	269	12	211	264.295	ENSG00000183291
ENSG00000099783	26	98	94	278	263.437	ENSG00000105223
ENSG00000169100	26	199	83	187	261.669	ENSG00000105669
ENSG00000172270	83	158	125	129	260.241	ENSG00000158869
ENSG00000127314	4.04381	285.031	136.449	69	260.016	ENSG00000142541
ENSG00000103855	1	255	11	227	259.181	ENSG00000114391
ENSG00000166741	0	31	0	462	259.013	ENSG00000131446
ENSG00000101608	3	98.5118	34	357	258.891	ENSG00000006327
ENSG00000132341	0	186	53	253	258.741	ENSG00000164687
ENSG00000137265	50	95	6	339	256.755	ENSG00000165280
ENSG00000145741	78	140	43	228	256.467	ENSG00000150459
ENSG00000121570	231.81	193.643	11.0078	50.7638	255.045	ENSG00000167978
ENSG00000101972	56.3517	135.63	21.0592	274.151	254.627	ENSG00000276127
ENSG00000165280	50	199	108.061	129	254.133	ENSG00000101558
ENSG00000135929	90	12	383	0	253.661	ENSG00000161960
ENSG00000115524	3	225	79	177	252.498	ENSG00000089335
ENSG00000104408	3	146	28.7943	306	252.275	ENSG00000135940
ENSG00000009307	125	112	70	176	251.203	ENSG00000143543
ENSG00000168066	2	96	127	257	249.215	ENSG00000144736
ENSG00000170540	3	130	40	306	248.597	ENSG00000183726
ENSG00000177706	3.40978	87	41	347	246.696	ENSG00000168653
ENSG00000277443	39	257	179	3	246.655	ENSG00000184182
ENSG00000173821	33	163.01	168	112.836	245.721	ENSG00000010278
ENSG00000105329	12	225	111	128	245.668	ENSG00000167552
ENSG00000115053	74	142	76	184	244.906	ENSG00000167863
ENSG00000107796	6	428	6	35.0397	244.206	ENSG00000175130
ENSG00000165678	26	76	82	291	244.177	ENSG00000093010
ENSG00000123908	59	206.07	90.3993	119	243.971	ENSG00000130429
ENSG00000131236	19.0228	214	85	155	243.166	ENSG00000125356
ENSG00000060718	1	406	0	66	242.54	ENSG00000118418
ENSG00000162745	1	197	4	271	242.34	ENSG00000167641
ENSG00000118705	56	180	27	209	241.801	ENSG00000205581
ENSG00000175387	36.1512	160.849	58.8547	215.712	241.58	ENSG00000088986
ENSG00000128272	31	177	116	147	240.935	ENSG00000162144
ENSG00000116209	49	94.3242	75.7387	251	240.494	ENSG00000132341
ENSG00000002834	43	89	174	164	240.109	ENSG00000166165
ENSG00000136295	137	139	123	71	239.331	ENSG00000092199
ENSG00000142227	46	111	92	221	238.919	ENSG00000198830
ENSG00000159140	31	148	93	198	238.698	ENSG00000100985
ENSG00000157557	0	172	171	125	236.723	ENSG00000171843
ENSG00000102805	133.723	96	95.9922	142.202	235.136	ENSG00000126432
ENSG00000178209	23.3857	351	52.0236	39.9854	234.17	ENSG00000180879
ENSG00000173559	237.527	164.81	43.2644	19.4284	234.003	ENSG00000135441
ENSG00000100664	36	197	70	162	232.87	ENSG00000149100
ENSG00000138069	52	54	36.2346	321.972	232.746	ENSG00000087245
ENSG00000078369	4	234	115	111	232.158	ENSG00000008018
ENSG00000174749	154.093	143.049	136.496	29.9538	230.535	ENSG00000128524
ENSG00000242950	132	225.905	79	26	229.796	ENSG00000106333
ENSG00000173575	19	161.438	75.449	207	228.73	ENSG00000183283
ENSG00000099250	72	132	104	154	227.401	ENSG00000143742
ENSG00000177606	44	232	169	17	227.311	ENSG00000122786
ENSG00000136830	73	92	209	87	227.221	ENSG00000034713
ENSG00000205176	41	217	146.917	54.992	227.182	ENSG00000244734
ENSG00000187109	3	130	57.0211	269.856	226.827	ENSG00000197061
ENSG00000075415	57	222	19	161.017	226.435	ENSG00000132507
ENSG00000099331	9	169	192	89	226.374	ENSG00000146063
ENSG00000129351	13	90	137	219	226.143	ENSG00000125868
ENSG00000170348	32	241.532	19	164.411	225.768	ENSG00000174886
ENSG00000183255	34	141	39	242	225.067	ENSG00000143977
ENSG00000186010	5	118	53	280	224.41	ENSG00000187193
ENSG00000011600	9	157	59	230	224.049	ENSG00000176788
ENSG00000181458	125.442	111.737	66.8305	150.157	223.574	ENSG00000247596
ENSG00000101182	107	49	78	220	222.996	ENSG00000150527
ENSG00000138448	32	85	7	330	222.37	ENSG00000084623
ENSG00000117410	67	112	110	164	221.186	ENSG00000113648
ENSG00000124145	2	39	68	341	221.017	ENSG00000160410
ENSG00000116701	3	69	376	1	220.408	ENSG00000100380
ENSG00000106624	0	369	8	71	219.613	ENSG00000162244
ENSG00000205777	0	0	0	446.246	218.949	ENSG00000071553
ENSG00000178573	3	201	17	225.224	218.458	ENSG00000060718
ENSG00000225813	47	230	130	39	218.409	ENSG00000163463
ENSG00000151338	135.848	106.587	103.198	98.2492	218.117	ENSG00000111348
ENSG00000082153	31	114.963	34.0539	262.392	217.39	ENSG00000166136
ENSG00000198830	16	99	22	305	215.29	ENSG00000129084
ENSG00000130255	7	76	87	271	214.015	ENSG00000170348
ENSG00000255302	0	14	19	408	213.82	ENSG00000180817
ENSG00000089280	4	132	92	212	213.817	ENSG00000115919
ENSG00000130402	17	254	72	97	213.184	ENSG00000023902
ENSG00000067167	31	97	53	257	213.078	ENSG00000132386
ENSG00000080815	34	109	45	250	212.791	ENSG00000118363
ENSG00000154096	0	266	1	170	212.716	ENSG00000092010
ENSG00000083312	37.047	145.139	45.0231	209.376	212.215	ENSG00000127540
ENSG00000107263	72	100	222	42	211.796	ENSG00000125691
ENSG00000113732	25	57	62	292	211.322	ENSG00000146425
ENSG00000123349	14	75	37	310	211.207	ENSG00000115165
ENSG00000184432	23	253.782	56.6906	102	210.385	ENSG00000064961
ENSG00000134308	32	110	48	245	210.06	ENSG00000078081
ENSG00000184897	113	130	73	119	209.845	ENSG00000104388
ENSG00000106211	0	379	16	39	209.197	ENSG00000111716
ENSG00000164032	12	60	19	343	209.046	ENSG00000068697
ENSG00000163041	16	160.179	46.0229	210	208.829	ENSG00000137673
ENSG00000110880	2	260	33	137	208.77	ENSG00000165678
ENSG00000116871	5	216	179	32	208.715	ENSG00000142676
ENSG00000120438	55	63	40	274	208.546	ENSG00000100591
ENSG00000003056	27.6635	161	109.724	133	208.184	ENSG00000196419
ENSG00000117519	0	142	0	289	207.735	ENSG00000140374
ENSG00000132507	18	124	121	167	206.356	ENSG00000261782
ENSG00000135829	34	130	49	217	205.164	ENSG00000096384
ENSG00000157766	0	261	14	155	205.156	ENSG00000143198
ENSG00000169714	3	137	105	185	205.131	ENSG00000198755
ENSG00000204103	13	153	32	231	204.904	ENSG00000127314
ENSG00000184220	33	97	57.3244	241	204.721	ENSG00000137575
ENSG00000197157	72	194	32	130.005	204.145	ENSG00000054148
ENSG00000143933	13	91	28	295	204.121	ENSG00000091317
ENSG00000145730	1	34	0	392	203.3	ENSG00000147145
ENSG00000003436	83.1186	139.684	121.476	81.1064	203.086	ENSG00000074842
ENSG00000102316	1	148	30	246	202.557	ENSG00000101294
ENSG00000167863	20	21	36	348	201.889	ENSG00000186010
ENSG00000140575	8	228	72	116	201.849	ENSG00000057294
ENSG00000160209	26	175.101	127	95.8234	201.767	ENSG00000105993
ENSG00000182220	8	145	28.8874	242	201.615	ENSG00000003056
ENSG00000170525	8.91102	274.901	118	21.9963	199.529	ENSG00000143774
ENSG00000067082	6	309	99	9	198.231	ENSG00000119231
ENSG00000107581	23	167	44	189	198.067	ENSG00000123144
ENSG00000130726	3	136	163	121	197.546	ENSG00000012061
ENSG00000134986	28	157	19	219	196.623	ENSG00000112335
ENSG00000177469	0	255	4	164	196.411	ENSG00000159199
ENSG00000112081	26.8203	110.992	67	217.684	196	ENSG00000185215
ENSG00000173660	30	116	18.4657	257	195.064	ENSG00000089693
ENSG00000008294	1	97	68	255.325	195.037	ENSG00000141552
ENSG00000110696	17	52	52	300	194.971	ENSG00000163479
ENSG00000142089	0	86	8	327	194.773	ENSG00000136560
ENSG00000115919	94.3405	142.167	165.153	18.7245	194.677	ENSG00000013374
ENSG00000149131	0	117	1	302	194.478	ENSG00000169976
ENSG00000128016	1	276	23	119	194.365	ENSG00000167460
ENSG00000135926	91	225	92	11	194.227	ENSG00000089220
ENSG00000107372	3.03721	39	74	301	194.022	ENSG00000131171
ENSG00000004399	10	169	64	173	193.426	ENSG00000184007
ENSG00000103249	4	260	148	4	193.323	ENSG00000108946
ENSG00000105323	4	124	76	212	193.316	ENSG00000089009
ENSG00000184014	2	195	63	156	192.968	ENSG00000204388
ENSG00000071127	6	189	145	74	192.456	ENSG00000184076
ENSG00000120129	1	314	34	64	190.949	ENSG00000023445
ENSG00000117523	2	279.953	39.7397	91	190.819	ENSG00000111678
ENSG00000134107	0	251	78	83	190.697	ENSG00000138085
ENSG00000122545	32	217.677	55	107	190.643	ENSG00000134308
ENSG00000140836	91.1652	25.0204	204.824	90.6019	190.637	ENSG00000100902
ENSG00000125753	4	129	206	72	190.495	ENSG00000189159
ENSG00000123500	0	410	0	0	189.939	ENSG00000136167
ENSG00000180398	1.76604e-05	179.325	21.7377	207.572	189.922	ENSG00000130520
ENSG00000005022	70	26	39	273	189.574	ENSG00000182117
ENSG00000157514	37	76	22	273	189.371	ENSG00000166598
ENSG00000131051	87	190.608	61	69	189.283	ENSG00000142507
ENSG00000105373	26.3062	185	110	86	189.19	ENSG00000147689
ENSG00000118680	27	95.2259	70	215	188.919	ENSG00000185201
ENSG00000104885	60	78	199	70	188.885	ENSG00000172531
ENSG00000103342	46	227.944	45	88	188.131	ENSG00000104951
ENSG00000110651	3	158	58	187	187.177	ENSG00000161970
ENSG00000119335	3	100	79.9667	223	186.681	ENSG00000160961
ENSG00000143162	13	151	91.3511	150	186.498	ENSG00000077549
ENSG00000116679	49	112	84	160	185.39	ENSG00000144118
ENSG00000144746	107	31	35	232	184.713	ENSG00000128463
ENSG00000149923	22	116	62	205	184.538	ENSG00000155329
ENSG00000112308	3	7	66	328	184.177	ENSG00000148180
ENSG00000228253	5	74	39	285.386	183.51	ENSG00000236829
ENSG00000082781	2	241	2	158	183.114	ENSG00000177105
ENSG00000116604	22	200	82	99	183.056	ENSG00000188186
ENSG00000005339	2	209	82	109	182.837	ENSG00000110717
ENSG00000010327	38	293	45	25	182.522	ENSG00000104763
ENSG00000234851	15.3069	54.6262	10.3095	320.476	182.492	ENSG00000006451
ENSG00000105568	4	113	72	211	182.328	ENSG00000197958
ENSG00000170004	1	229	67	103	182.068	ENSG00000243927
ENSG00000211753	3.5	0	1.5	394.5	181.76	ENSG00000144746
ENSG00000106991	7	221	82	89	181.171	ENSG00000169567
ENSG00000108175	17	175	117	90	180.887	ENSG00000115091
ENSG00000239672	0	8.3008	6	383.172	179.889	ENSG00000171530
ENSG00000198053	25	111	209	52	179.826	ENSG00000109332
ENSG00000214736	0	39	28	330	179.517	ENSG00000130522
ENSG00000162576	0	277	0	118	179.241	ENSG00000176046
ENSG00000162430	21	150	16.0207	207	179.217	ENSG00000131100
ENSG00000204843	25	137	34	198	179.131	ENSG00000100567
ENSG00000126247	5	137	24	227	178.798	ENSG00000085063
ENSG00000144381	71	224	26	72	178.346	ENSG00000164405
ENSG00000062716	5	138	67	181.041	178.321	ENSG00000002919
ENSG00000105698	93	78	86	134	178.096	ENSG00000156976
ENSG00000165168	20	79	165	127	177.713	ENSG00000198818
ENSG00000151247	55.562	112.227	82.3563	140.261	177.619	ENSG00000183696
ENSG00000059804	23	273.335	92	2	176.775	ENSG00000048540
ENSG00000182944	34	119	113	124	176.336	ENSG00000115053
ENSG00000150753	84	107	27	171	176.028	ENSG00000095794
ENSG00000102317	0	100	40	248.094	175.808	ENSG00000013364
ENSG00000089351	108	50	188	42	175.637	ENSG00000080371
ENSG00000239264	4	169	0	213	175.127	ENSG00000160209
ENSG00000118816	4	115.774	61	205	175.042	ENSG00000158457
ENSG00000141665	56	152.957	86.4858	90	174.493	ENSG00000106565
ENSG00000166920	0	67	318	0	174.406	ENSG00000074071
ENSG00000161642	94	166	124	0	174.291	ENSG00000198223
ENSG00000122862	5	146	210	22	173.226	ENSG00000179218
ENSG00000115762	5	152.14	131.554	93.5369	173.147	ENSG00000187837
ENSG00000110958	17	123	110.147	131	173.045	ENSG00000147684
ENSG00000100242	1	141	233	5	172.998	ENSG00000049860
ENSG00000111348	14	181	86	99	172.878	ENSG00000107669
ENSG00000123358	1	260	0	118.048	172.806	ENSG00000172590
ENSG00000076706	61	304	7	7	172.792	ENSG00000185825
ENSG00000104964	44	162	112	61	172.706	ENSG00000065518
ENSG00000173372	17	163	18	181	172.512	ENSG00000196839
ENSG00000176340	21	77	44	237	172.17	ENSG00000125743
ENSG00000189060	20	122	41	196	171.812	ENSG00000115977
ENSG00000134531	31	163	79	105	171.663	ENSG00000141522
ENSG00000148834	4	120	45	209	171.337	ENSG00000174021
ENSG00000100380	81	192	102	2	171.007	ENSG00000100612
ENSG00000100600	69	188	77	43	170.983	ENSG00000134248
ENSG00000128340	2	68	173	134	170.796	ENSG00000173113
ENSG00000149591	0	330	3	43.1897	170.732	ENSG00000100219
ENSG00000100219	0	154	38	184	170.719	ENSG00000159720
ENSG00000183283	2	174	56	144	170.666	ENSG00000135124
ENSG00000204370	23	34	22	297	170.128	ENSG00000109861
ENSG00000103187	108.008	86	134	47	170.123	ENSG00000163636
ENSG00000084733	2	130	105	137	170.085	ENSG00000099341
ENSG00000104870	60	176	30	108	169.808	ENSG00000110696
ENSG00000163131	23	144.806	90.4016	115.231	169.476	ENSG00000119801
ENSG00000117385	44.7354	172.747	28	127.52	169.278	ENSG00000134825
ENSG00000101335	0	301	0	72	169.177	ENSG00000130811
ENSG00000111775	24	62	54	233	169.02	ENSG00000130303
ENSG00000146278	26	119	113	115	168.752	ENSG00000099624
ENSG00000151914	2	46	13.5716	311	168.545	ENSG00000173436
ENSG00000167123	0	219	7	146	168.29	ENSG00000249915
ENSG00000177733	23	198	71	80	167.566	ENSG00000143575
ENSG00000179222	2	134.389	9	226.014	167.249	ENSG00000175701
ENSG00000084652	70	76	35	190	166.831	ENSG00000179091
ENSG00000168894	0	32	28	311	166.528	ENSG00000178860
ENSG00000182087	6	97	119	149	166.52	ENSG00000168894
ENSG00000119042	0	21	9	339	166.284	ENSG00000136521
ENSG00000159202	31	78	99	161	166.071	ENSG00000161265
ENSG00000197043	50	190	13	116	165.991	ENSG00000196126
ENSG00000183826	232.431	118.219	9.23663	9.01269	165.788	ENSG00000135821
ENSG00000213853	140.151	157.685	33.759	36.6059	165.376	ENSG00000011422
ENSG00000159189	30	265	15	58	165.374	ENSG00000135932
ENSG00000116754	3	186	49.8205	129	164.98	ENSG00000120885
ENSG00000143297	72	91.6107	70.7844	133	164.596	ENSG00000112081
ENSG00000274274	0	0.000726974	0	367.125	164.286	ENSG00000178104
ENSG00000135506	37	146	78	106	164.184	ENSG00000148908
ENSG00000204291	26	335	0	6	163.862	ENSG00000125971
ENSG00000177885	10	95.7347	98	163	163.824	ENSG00000166033
ENSG00000196235	83.0799	78.831	75.8814	128.804	163.754	ENSG00000144771
ENSG00000165527	1.13022	131.304	54.9289	179	163.488	ENSG00000116717
ENSG00000186635	7	76	248	35	163.455	ENSG00000182196
ENSG00000130921	32.3805	150.096	108.329	74.4292	162.45	ENSG00000163930
ENSG00000110446	42	76.1697	229	18	162.392	ENSG00000149923
ENSG00000162231	0	153	39	172	162.135	ENSG00000110958
ENSG00000113558	23.8426	116	28	196.003	161.681	ENSG00000148303
ENSG00000058262	61	56	64	182	161.606	ENSG00000214253
ENSG00000145632	0	104	2	257	161.236	ENSG00000132963
ENSG00000077232	9	149.718	94.4102	109.559	161.105	ENSG00000153250
ENSG00000144029	126.9	100	76.6792	59	160.91	ENSG00000180011
ENSG00000163046	61	86.2037	13	202	160.697	ENSG00000171223
ENSG00000104852	35	108	131	88	160.464	ENSG00000160075
ENSG00000129682	87.974	138.195	91.5138	43.8922	160.262	ENSG00000182149
ENSG00000131143	2	109	101.225	149	159.845	ENSG00000075785
ENSG00000168906	3	60	59.9061	238	159.549	ENSG00000142168
ENSG00000150477	116.49	123.337	113.286	7.58993	159.461	ENSG00000092200
ENSG00000113387	54	52	45	209	159.235	ENSG00000147274
ENSG00000163584	0	33	5	322	158.791	ENSG00000188612
ENSG00000164754	0	177	66	117	158.73	ENSG00000196924
ENSG00000197321	18	174	11	157	157.981	ENSG00000130638
ENSG00000243927	58.9017	124.988	163	13	157.939	ENSG00000163682
ENSG00000104763	45.6077	126	80.2187	108	157.803	ENSG00000205358
ENSG00000110492	68	29	12	250	157.695	ENSG00000114850
ENSG00000165629	4	121	19.2004	214	157.534	ENSG00000159210
ENSG00000066336	5	26	171	156	157.451	ENSG00000143612
ENSG00000134644	15	121	34	188	157.244	ENSG00000131236
ENSG00000152291	4	127	60	167	156.115	ENSG00000197448
ENSG00000254999	57	96	13	192	155.904	ENSG00000125835
ENSG00000105438	52.2322	96	83.753	124.838	155.757	ENSG00000167461
ENSG00000104529	75.6278	119.594	70.0445	90.5	155.367	ENSG00000008952
ENSG00000140416	0	122.701	8	224.967	155.34	ENSG00000211833
ENSG00000145545	132.809	71.8753	71.064	79.3793	154.637	ENSG00000120306
ENSG00000136240	2	203	7	143	154.293	ENSG00000099246
ENSG00000197045	117.912	119.69	22.3836	94.9466	154.261	ENSG00000149932
ENSG00000125868	8	114	17.6512	215	153.926	ENSG00000198898
ENSG00000139926	20	162	1	171	153.754	ENSG00000265972
ENSG00000135940	0	1	32.8633	320	153.488	ENSG00000241837
ENSG00000142864	43	61	29.0031	220.002	153.383	ENSG00000138363
ENSG00000107798	58	168	25	102	153.351	ENSG00000120963
ENSG00000109606	39	98	22	194	153.202	ENSG00000115944
ENSG00000143878	2	291	29	31	153.117	ENSG00000215845
ENSG00000170345	3	312	22	16	152.844	ENSG00000108848
ENSG00000099860	35	231	47	39	152.758	ENSG00000129515
ENSG00000145794	0	48	5	298	152.383	ENSG00000099795
ENSG00000108946	64	19	39	228	152.149	ENSG00000143119
ENSG00000147140	56	60	40	194	152.065	ENSG00000163956
ENSG00000155506	23	179	40.9921	107	152.034	ENSG00000108828
ENSG00000135390	21	68.3969	0	260.484	151.925	ENSG00000123500
ENSG00000141027	2	213	54.753	80	151.781	ENSG00000117614
ENSG00000172354	2	110	88.1783	149	151.477	ENSG00000107798
ENSG00000090863	65	131	40	113	151.439	ENSG00000075142
ENSG00000112149	27	148	173	1	151.425	ENSG00000124614
ENSG00000116489	5	128	45	171	151.298	ENSG00000166797
ENSG00000138071	7	150	105	87	151.165	ENSG00000235655
ENSG00000015479	28.9991	48.4847	45.2491	226.077	150.33	ENSG00000177426
ENSG00000132386	2	86	2	258	150.245	ENSG00000162972
ENSG00000213064	42.948	50.0696	78.2297	176.601	150.227	ENSG00000241553
ENSG00000134013	0	285.022	9	53	149.929	ENSG00000123130
ENSG00000106153	30	18	71	228	149.843	ENSG00000243147
ENSG00000070831	4	243.353	47.755	51	149.829	ENSG00000060339
ENSG00000112769	41	158	16	131	149.818	ENSG00000258315
ENSG00000130309	5	97	89	155	149.77	ENSG00000116161
ENSG00000143621	39	92	51	164	149.7	ENSG00000177700
ENSG00000188554	47	160	41	98	149.477	ENSG00000111786
ENSG00000062485	25	42	56.7982	222	149.467	ENSG00000178741
ENSG00000147162	63	42	68	172	149.45	ENSG00000083782
ENSG00000166033	0	171	0	173.961	149.282	ENSG00000144810
ENSG00000100234	0	212	2	130	148.284	ENSG00000168899
ENSG00000188157	2	233.419	76	32	148.146	ENSG00000154723
ENSG00000081041	2	165	176	0	148.056	ENSG00000165669
ENSG00000170458	33	187	35	88	147.949	ENSG00000162576
ENSG00000077942	10	131	46	155	147.922	ENSG00000091640
ENSG00000100836	4	94	42	202	147.347	ENSG00000009780
ENSG00000130175	48	133	81	79	147.313	ENSG00000104765
ENSG00000152558	59	111	170	1	147.102	ENSG00000102524
ENSG00000163468	53	26	25	237	146.397	ENSG00000186827
ENSG00000127863	63.3933	63.1574	29.4335	185	146.33	ENSG00000196072
ENSG00000140678	41.5169	69	226.866	3	146.322	ENSG00000254503
ENSG00000136205	10	164	67.3281	99	145.878	ENSG00000004779
ENSG00000134250	6	160	51.401	122	145.85	ENSG00000170606
ENSG00000057608	1	119	41	178	145.793	ENSG00000175567
ENSG00000117592	0	79	19	241	145.765	ENSG00000134996
ENSG00000135387	2	127	14	196	145.531	ENSG00000110711
ENSG00000125730	2	165	146	25.001	145.303	ENSG00000135506
ENSG00000111679	49	143	145	1	145.255	ENSG00000139597
ENSG00000133872	40	92	118	88	144.951	ENSG00000243449
ENSG00000074657	0	101.529	7.16197	229	144.848	ENSG00000065978
ENSG00000105835	4	109	203.336	21	144.407	ENSG00000128951
ENSG00000031698	63	159	25	90	144.324	ENSG00000002933
ENSG00000100300	1	124	59	152	144.248	ENSG00000002549
ENSG00000161638	0	159	113	64	144.139	ENSG00000082996
ENSG00000011422	2	159	173	1	143.905	ENSG00000100764
ENSG00000108828	75	118	80	62	143.423	ENSG00000152082
ENSG00000096746	1	94	36	203	143.355	ENSG00000183826
ENSG00000115306	21	183	11	119	142.913	ENSG00000103769
ENSG00000105701	73	72	94	94	142.829	ENSG00000168385
ENSG00000168374	0	73	14	246	142.616	ENSG00000168701
ENSG00000111897	25	56	68.8985	183	142.572	ENSG00000135486
ENSG00000143870	4	113.515	43	172	142.571	ENSG00000175482
ENSG00000122641	36.0087	77.106	202.033	17.0016	142.462	ENSG00000136153
ENSG00000166913	27	43	31	231	142.431	ENSG00000167553
ENSG00000176788	1.1255	99	119.83	112	142.42	ENSG00000111237
ENSG00000101294	14	102	101.471	114	142.254	ENSG00000164932
ENSG00000032444	23	133	86.4681	89	142.079	ENSG00000147535
ENSG00000255823	3.18817	92.2396	105.437	130.223	141.222	ENSG00000168214
ENSG00000141279	42.0035	104	25.0007	160.006	141.089	ENSG00000100979
ENSG00000065526	31	219	78	3	141.036	ENSG00000106245
ENSG00000107223	0	20	56	255	140.751	ENSG00000169564
ENSG00000140105	91	91	148	1	140.727	ENSG00000086061
ENSG00000156860	39	153	86	53	140.718	ENSG00000129625
ENSG00000180879	0	104	53	174	140.405	ENSG00000063854
ENSG00000231500	21.2	68.4	18.4	222.4	140.349	ENSG00000134453
ENSG00000071553	8	14	156	152	140.259	ENSG00000089063
ENSG00000135316	109	32	26	163	140.108	ENSG00000130706
ENSG00000166068	1	24	20	285	139.522	ENSG00000240107
ENSG00000177575	27	155	20	128	139.412	ENSG00000236523
ENSG00000071655	7	154	59	109	139.348	ENSG00000116044
ENSG00000142634	8	170	119	32	139.099	ENSG00000124831
ENSG00000105810	33.0041	32.0056	2.05203	261.636	139.053	ENSG00000115541
ENSG00000184110	61	104.214	33	130	138.981	ENSG00000103942
ENSG00000044115	25	137	28	138	138.533	ENSG00000231839
ENSG00000132471	4	99	154	71	138.307	ENSG00000067082
ENSG00000164932	0	74	0	253	137.799	ENSG00000105220
ENSG00000265241	1.21018	116	49	160	137.182	ENSG00000175197
ENSG00000102879	1	114	135	76	137.011	ENSG00000131174
ENSG00000113269	111	87	59	69	136.843	ENSG00000174851
ENSG00000100243	7	106.116	41.1092	171.207	136.733	ENSG00000169554
ENSG00000075420	0	193	39	93.0299	136.671	ENSG00000161547
ENSG00000008018	78	50	39	158	136.505	ENSG00000129116
ENSG00000196576	2	220	98	5	136.415	ENSG00000133983
ENSG00000100129	58	115	39.565	112.363	136.343	ENSG00000163683
ENSG00000170275	28	194	6.43686	96	136.231	ENSG00000159346
ENSG00000143321	1	168	81	74	136.114	ENSG00000127922
ENSG00000253729	56	183	38	47	135.818	ENSG00000156467
ENSG00000269713	79.2799	172.594	70.3978	1.60472	135.727	ENSG00000172172
ENSG00000138600	62.689	109.135	28.2594	123.14	135.606	ENSG00000180730
ENSG00000146457	55.1978	66.8832	122	79	135.602	ENSG00000155957
ENSG00000146122	0	230	6	87	135.328	ENSG00000082153
ENSG00000105968	23	78	39	182.937	135.139	ENSG00000099901
ENSG00000196498	22.7171	81	94	125	134.957	ENSG00000198959
ENSG00000147872	58.8754	190.001	48.4795	25	134.829	ENSG00000114209
ENSG00000100353	29	93	39	161	134.693	ENSG00000113068
ENSG00000103363	18	57	21	226	134.529	ENSG00000205220
ENSG00000156261	14	36	58	214	134.437	ENSG00000161634
ENSG00000063046	5	89	91.9619	136	134.398	ENSG00000242531
ENSG00000197728	4.39443	47.0874	33.6912	235.952	134.314	ENSG00000160310
ENSG00000034152	0	160	74	87	134.252	ENSG00000180304
ENSG00000103495	3	169	59	90	134.146	ENSG00000105058
ENSG00000110917	89	100	28	104	134.078	ENSG00000115677
ENSG00000180448	24	95	201	1	134.065	ENSG00000068912
ENSG00000162783	2	80.7468	237.342	0	133.798	ENSG00000122566
ENSG00000072110	27	188	37	68	133.643	ENSG00000177971
ENSG00000111802	112	120	50	38	133.477	ENSG00000117448
ENSG00000125304	4	87	51	178	133.367	ENSG00000048649
ENSG00000168461	16	156	51	97	133.178	ENSG00000005022
ENSG00000228474	0	93	6	221	133.052	ENSG00000140497
ENSG00000147526	43	76	53.7664	146.973	132.742	ENSG00000003402
ENSG00000159069	1	90	101	127	132.65	ENSG00000153037
ENSG00000166825	21	82	216	0	132.412	ENSG00000135535
ENSG00000167085	13	72	22	212	132.25	ENSG00000074319
ENSG00000090060	33	42	38.1728	205	132.244	ENSG00000173660
ENSG00000179163	92	145	41	40	132.174	ENSG00000075618
ENSG00000064666	3	115	43.8023	156	132.025	ENSG00000113845
ENSG00000110422	2	133	14	168	131.734	ENSG00000166128
ENSG00000196821	61	90	44	121	131.671	ENSG00000169813
ENSG00000132530	76	61.3356	108.646	70	131.368	ENSG00000105518
ENSG00000179295	11	94	22.9561	187.636	131.234	ENSG00000137801
ENSG00000138303	49.8572	147.664	24.0475	94	131.209	ENSG00000113811
ENSG00000133131	56.7887	58.0801	54.9768	145.404	131.175	ENSG00000165704
ENSG00000132155	23	127	85	80	131.004	ENSG00000168288
ENSG00000219200	4	74	144	93	130.655	ENSG00000123562
ENSG00000124193	95.9074	71.2485	9.01231	138.113	130.613	ENSG00000254087
ENSG00000010256	27	67	39	181	130.486	ENSG00000135090
ENSG00000179010	1	49	68	196	130.337	ENSG00000144224
ENSG00000178950	0	119.498	96.4435	98	129.634	ENSG00000107796
ENSG00000111229	26	51	41	195	129.526	ENSG00000114784
ENSG00000065615	13.47	86.9827	112.398	99.7358	129.497	ENSG00000167969
ENSG00000169230	53	123	43.5815	93	129.44	ENSG00000168209
ENSG00000100523	89	79.2218	77	67	129.299	ENSG00000084070
ENSG00000138834	38	202	71	1	129.171	ENSG00000163453
ENSG00000140350	2	28	27	255	129.058	ENSG00000122545
ENSG00000152484	1	92	128	91	129	ENSG00000151247
ENSG00000149177	52.6205	135.947	86.8005	36.3752	128.569	ENSG00000156411
ENSG00000172037	33	154	0	124	128.43	ENSG00000178127
ENSG00000154874	153.951	134.711	20.9288	1	128.057	ENSG00000127445
ENSG00000167468	30	127	131	22	127.994	ENSG00000165629
ENSG00000178719	8	80	185	37	127.822	ENSG00000106052
ENSG00000184900	1	171	15	123	127.7	ENSG00000164054
ENSG00000187555	31	139	34	106	127.27	ENSG00000250722
ENSG00000120063	1	130	43	135	127.246	ENSG00000133872
ENSG00000161091	3	154	151	1	127.157	ENSG00000078142
ENSG00000196923	12	127	48	122	127.045	ENSG00000169100
ENSG00000141458	10	107.327	72.1096	119	126.931	ENSG00000145824
ENSG00000072274	70	75	90	73	126.883	ENSG00000099860
ENSG00000113594	0	26	6	276	126.787	ENSG00000243678
ENSG00000119396	0	111	16	181	126.721	ENSG00000130724
ENSG00000164713	27	123	67.6145	90	126.526	ENSG00000260212
ENSG00000077147	1	190	24	92	126.455	ENSG00000249072
ENSG00000162819	96.336	198.51	3	9.01256	126.25	ENSG00000167283
ENSG00000091039	0	142	28	136	126.208	ENSG00000162819
ENSG00000129562	0	14	62	230	125.938	ENSG00000100300
ENSG00000090621	4	101	54	146	125.447	ENSG00000125037
ENSG00000113369	1	161	7	136	125.431	ENSG00000125347
ENSG00000126353	0	15	290	0	125.396	ENSG00000165637
ENSG00000162772	52	101	142	10	125.331	ENSG00000128340
ENSG00000196154	1	28	36	240	125.294	ENSG00000104870
ENSG00000161547	1	93	94	116.602	125.021	ENSG00000009307
ENSG00000174903	47	106	56	95	124.451	ENSG00000172115
ENSG00000238269	0	0	0	304	124.361	ENSG00000067064
ENSG00000153147	3	61	43.7076	196	123.973	ENSG00000136710
ENSG00000136238	8.52765	118	66	111	123.822	ENSG00000182446
ENSG00000214655	14	75	103	111	123.695	ENSG00000179632
ENSG00000172954	54.119	92.6158	49.3416	106.471	123.572	ENSG00000196504
ENSG00000075407	65	175	60.3171	2	123.157	ENSG00000135390
ENSG00000196263	0	104.832	66.0887	131.303	123.007	ENSG00000229833
ENSG00000244486	17	127	13	145	122.973	ENSG00000254772
ENSG00000244038	25	123	59	93.7721	122.778	ENSG00000115128
ENSG00000023902	1	90	157	52	122.684	ENSG00000166295
ENSG00000126934	2.11193	170	52	75	122.559	ENSG00000158517
ENSG00000167470	0	109	88	102	122.526	ENSG00000198832
ENSG00000119318	1	146.822	73.776	77	122.472	ENSG00000128245
ENSG00000052126	49	29	39	181	122.366	ENSG00000049245
ENSG00000175215	3	74	64	157	122.313	ENSG00000130312
ENSG00000151012	0	46.0055	249	2	122.17	ENSG00000146701
ENSG00000104419	0	190	104	3	122.118	ENSG00000110801
ENSG00000049449	0	121	9.45369	166	122.101	ENSG00000150093
ENSG00000091986	83	97	5.15275	111	122.009	ENSG00000123136
ENSG00000123562	0	134	37	125	121.29	ENSG00000132463
ENSG00000136560	2	97	24	173	121.207	ENSG00000127083
ENSG00000158941	1	129	59	107	121.201	ENSG00000005893
ENSG00000114942	13.5	60	29.5	192.5	121.146	ENSG00000023191
ENSG00000100902	1	46	67.0006	181.003	120.963	ENSG00000115310
ENSG00000120896	4	195	45	51	120.428	ENSG00000133639
ENSG00000132424	46	122	55	72	120.342	ENSG00000136928
ENSG00000168056	59.3402	69.1966	65.9964	100.359	120.063	ENSG00000120129
ENSG00000115484	25	80	31	158	119.943	ENSG00000130803
ENSG00000166147	27	199	12	56	119.916	ENSG00000162517
ENSG00000277053	0	78.924	34.8234	179.883	119.826	ENSG00000103266
ENSG00000130429	45	148.259	97.936	2.15967	119.82	ENSG00000154518
ENSG00000078808	110	55	105	23	119.815	ENSG00000100592
ENSG00000143106	2	64	41	186	119.781	ENSG00000173486
ENSG00000162434	2	103	58	130	119.775	ENSG00000117399
ENSG00000198856	1	65	12	215	119.73	ENSG00000157916
ENSG00000213246	34	0	16	243	119.363	ENSG00000105968
ENSG00000124486	0	54	54	184	119.157	ENSG00000227268
ENSG00000127540	1	30	17	244	119.127	ENSG00000117594
ENSG00000165502	20	33	28	211	118.999	ENSG00000122359
ENSG00000170776	17	125	64	86	118.918	ENSG00000111711
ENSG00000165914	58.7104	64.7675	84.6447	83.7336	118.658	ENSG00000128272
ENSG00000236539	45.3454	42.4588	73.2986	130.028	118.549	ENSG00000159216
ENSG00000022840	28	116	35	112	118.535	ENSG00000175606
ENSG00000029363	45	27	41	178	118.34	ENSG00000113575
ENSG00000096060	33	61	48	149	118.078	ENSG00000173545
ENSG00000113721	0	239	7	45	117.962	ENSG00000213585
ENSG00000114251	24	39	42	186	117.652	ENSG00000118640
ENSG00000266412	11	79	55	146	117.476	ENSG00000137767
ENSG00000171466	64.1961	143.835	49.584	33	117.446	ENSG00000188846
ENSG00000124766	48.1019	59.2669	5.70074	177	117.174	ENSG00000171988
ENSG00000126432	17	146	40	87	117.113	ENSG00000217555
ENSG00000130508	10	166	6	108	117.095	ENSG00000131051
ENSG00000135624	23	78	33	156	116.663	ENSG00000013306
ENSG00000169567	0	61	24	205	116.569	ENSG00000265241
ENSG00000155657	45.9998	108.715	26.2908	108.763	116.508	ENSG00000175595
ENSG00000104331	24	141	8	116	116.289	ENSG00000266412
ENSG00000130723	25	127.868	53	83.0152	116.287	ENSG00000170540
ENSG00000135677	42.5114	122	62	62.1922	116.21	ENSG00000166002
ENSG00000204525	1	283.931	0	3.76358	116.147	ENSG00000143256
ENSG00000090581	2	58.4286	51.1965	177	115.965	ENSG00000100528
ENSG00000089597	51	136	22.3661	79	115.867	ENSG00000255302
ENSG00000138095	1	87	20.1059	180	115.467	ENSG00000067167
ENSG00000100804	15	116	12	145	115.456	ENSG00000065268
ENSG00000121966	10	35	97	146	115.26	ENSG00000160014
ENSG00000168092	4	132	32.1669	119.462	115.255	ENSG00000168028
ENSG00000213585	34	131	17.3048	105	115.17	ENSG00000113269
ENSG00000063244	0	34	111	142	115.029	ENSG00000020633
ENSG00000072778	82	45	100	60	115	ENSG00000084234
ENSG00000088247	28	123	66	70	114.888	ENSG00000130726
ENSG00000090266	36	103	12	136	114.725	ENSG00000166333
ENSG00000108848	2	78	32	175	114.489	ENSG00000138674
ENSG00000163444	0	61	29	197	114.28	ENSG00000123595
ENSG00000197622	3	102	76	105	114.216	ENSG00000135047
ENSG00000266338	0	0	16.0827	269.899	114.162	ENSG00000173727
ENSG00000159720	2.00966	139	70	74.7858	114.155	ENSG00000127884
ENSG00000162924	48.5298	56.0139	89.494	91.4309	114.132	ENSG00000104812
ENSG00000243716	1.85498	78.4096	149.751	55.4473	114.047	ENSG00000110651
ENSG00000151923	9	96.7839	34.3091	145	113.99	ENSG00000137745
ENSG00000077380	0	104	20	161	113.923	ENSG00000119048
ENSG00000082898	4.00121	116.021	32.1007	132.009	113.919	ENSG00000106605
ENSG00000056097	0	185	58	41	113.913	ENSG00000263001
ENSG00000074842	27	108	29	120	113.848	ENSG00000164292
ENSG00000115944	45	0	35	204	113.81	ENSG00000126705
ENSG00000133030	26	45	55	158	113.664	ENSG00000091140
ENSG00000189067	24	31	181	48	113.62	ENSG00000163492
ENSG00000172296	100.14	81.1006	39	63.5708	113.529	ENSG00000096080
ENSG00000166233	24.7283	80.1747	45.393	133.233	113.212	ENSG00000103035
ENSG00000104805	34	69	90	90	113.204	ENSG00000111275
ENSG00000106263	30	47	51	155	112.982	ENSG00000179262
ENSG00000185236	0	127	56	100	112.855	ENSG00000107831
ENSG00000144406	36.6842	112.42	62.5072	71.1861	112.846	ENSG00000122694
ENSG00000248527	2.025	48	9.02439	223.612	112.797	ENSG00000155876
ENSG00000130985	16	82	87.3703	97.0442	112.792	ENSG00000086065
ENSG00000114573	3	97	70.2954	112	112.555	ENSG00000051108
ENSG00000117632	7	2	6.06645	267	112.52	ENSG00000206172
ENSG00000137193	40	73	96	73	112.224	ENSG00000279765
ENSG00000146731	1	28	36	217	112.21	ENSG00000119013
ENSG00000100393	5.00076	165.035	63.7468	48.1213	112.081	ENSG00000111481
ENSG00000136603	1.002	41.0786	22.0125	217.347	111.997	ENSG00000108826
ENSG00000108465	4	75	63	139	111.95	ENSG00000110713
ENSG00000048828	18	65	26	171.995	111.929	ENSG00000173372
ENSG00000165458	15	89	32	144	111.827	ENSG00000104979
ENSG00000130706	0	109	79	91	111.511	ENSG00000157191
ENSG00000180353	17	70.3306	99	92	111.146	ENSG00000134108
ENSG00000197324	0	115.139	155	8	110.982	ENSG00000125818
ENSG00000060237	4	172	59	43	110.911	ENSG00000213269
ENSG00000087365	36	83	56	103	110.878	ENSG00000101017
ENSG00000099917	19	143	74	42	110.842	ENSG00000143870
ENSG00000125870	18	43	4	213	110.834	ENSG00000145337
ENSG00000138080	0	235	15	28	110.781	ENSG00000154556
ENSG00000160613	4.46753	114.988	46.5256	111.819	110.632	ENSG00000175756
ENSG00000167552	2.05281	53.7974	3.09986	218.411	110.629	ENSG00000147872
ENSG00000105887	2	124	33	118	110.521	ENSG00000121064
ENSG00000131370	0	179	94	4	110.385	ENSG00000120742
ENSG00000134802	2	82	127	66	110.276	ENSG00000184110
ENSG00000143119	6	83	136	52	110.038	ENSG00000125991
ENSG00000144224	35	86	77	79	109.945	ENSG00000270170
ENSG00000077454	49.0088	70.0016	92.8803	65	109.907	ENSG00000077380
ENSG00000100364	77.0133	105.007	88.8434	6	109.897	ENSG00000177885
ENSG00000230987	168.002	96.4081	7	5.03387	109.776	ENSG00000198791
ENSG00000013364	12.0922	86	94	84	109.59	ENSG00000121570
ENSG00000069849	18	109	67	82	109.546	ENSG00000104980
ENSG00000153317	20.7859	172.977	82	0	109.455	ENSG00000090339
ENSG00000121060	0	90	129.03	56	109.247	ENSG00000136527
ENSG00000160691	2	175	27	71	109.209	ENSG00000143252
ENSG00000150687	38.5701	219.003	14.3526	3	109.15	ENSG00000115307
ENSG00000171490	51	64	11.2068	148	108.992	ENSG00000166228
ENSG00000151176	27	95	28	124	108.46	ENSG00000115216
ENSG00000169223	3	58	34	179	108.126	ENSG00000037241
ENSG00000138674	2	79.6487	36	156	108.092	ENSG00000162191
ENSG00000159352	0	130	37	106	107.978	ENSG00000128989
ENSG00000161791	0	122.395	64.5525	86	107.95	ENSG00000165609
ENSG00000156467	19	131.613	15	107	107.908	ENSG00000100284
ENSG00000123144	1	86	87	98	107.857	ENSG00000159352
ENSG00000135862	1	199	16	56	107.728	ENSG00000161921
ENSG00000149925	52.2037	113.073	52.5046	53.8204	107.48	ENSG00000162704
ENSG00000065518	0	16	22	233	107.455	ENSG00000196914
ENSG00000099622	21	89	55	106	107.445	ENSG00000136504
ENSG00000112902	14	52	25	180	107.42	ENSG00000130816
ENSG00000116863	77	72	21	101	107.175	ENSG00000146731
ENSG00000140983	0	43	71	157	107.057	ENSG00000165775
ENSG00000169813	38	81	85	67	107.039	ENSG00000042753
ENSG00000171298	6	128	43	94	106.963	ENSG00000149483
ENSG00000177700	2	99	5	165	106.859	ENSG00000124172
ENSG00000165934	4	60	9.18714	197	106.787	ENSG00000137710
ENSG00000069275	4	52	11	203	106.606	ENSG00000125733
ENSG00000093010	27	82	37	124	106.454	ENSG00000010219
ENSG00000115216	1	176	77	16	106.347	ENSG00000105677
ENSG00000139684	2	70	6	192	106.259	ENSG00000097033
ENSG00000143248	0	222	11	37	106.237	ENSG00000283299
ENSG00000170374	0	26	0	244	106.232	ENSG00000116586
ENSG00000196305	23	77	20	150	106.164	ENSG00000147677
ENSG00000196396	11	191	65	3	106.103	ENSG00000168291
ENSG00000197629	32.174	167.379	22.005	48.0061	105.913	ENSG00000109390
ENSG00000197694	23.6999	108.634	76.8617	60	105.661	ENSG00000038945
ENSG00000116962	0	228	3	38	105.65	ENSG00000179085
ENSG00000133313	3	119	41	106	105.648	ENSG00000115956
ENSG00000106366	50	176	12	30	105.59	ENSG00000165672
ENSG00000160801	0	0	0	268	105.575	ENSG00000105402
ENSG00000153179	49.1484	67.5709	43.9528	107	105.565	ENSG00000090273
ENSG00000196656	24.6056	56.9126	19.7083	166.048	105.472	ENSG00000123131
ENSG00000074695	3	110	11	143	105.336	ENSG00000140941
ENSG00000100227	40	147	46	34	105.324	ENSG00000082196
ENSG00000115307	0	52	27	188	105.228	ENSG00000172183
ENSG00000132334	14	10	210	33	105.181	ENSG00000197223
ENSG00000137497	1	112	90	64	105.035	ENSG00000109180
ENSG00000153071	12	65	24	166	105.029	ENSG00000146070
ENSG00000162734	36	129	101	1	104.865	ENSG00000254999
ENSG00000125810	1.00022	163.56	15.0496	87.3532	104.791	ENSG00000044574
ENSG00000105792	51	59.415	41.6328	114.501	104.435	ENSG00000115828
ENSG00000153201	14.6797	99.5342	42	110	104.426	ENSG00000165916
ENSG00000182957	89	72	45.084	60	104.212	ENSG00000140990
ENSG00000063660	0	88	0	178	104.117	ENSG00000112651
ENSG00000099341	3	49	106	108	104.091	ENSG00000110077
ENSG00000125970	1	47	64	154	104.012	ENSG00000196975
ENSG00000141526	3	75	180	8	104.003	ENSG00000129055
ENSG00000002586	2	111.92	24	128	103.975	ENSG00000107738
ENSG00000221963	62.5136	83.5287	95.3059	24	103.972	ENSG00000057252
ENSG00000047849	1	155	39	70	103.922	ENSG00000100243
ENSG00000123136	81	16	63	105	103.737	ENSG00000087302
ENSG00000127528	21	184	14	46	103.707	ENSG00000138279
ENSG00000132688	31	178	1	55	103.672	ENSG00000100353
ENSG00000133318	71	62	29	103	103.615	ENSG00000129933
ENSG00000155254	0	69	8	188	103.488	ENSG00000177576
ENSG00000230989	1	20	10	233.659	103.391	ENSG00000114902
ENSG00000184575	22	116	27.0736	99.1849	103.346	ENSG00000082641
ENSG00000107957	2	127.804	6.20189	128.048	103.314	ENSG00000079246
ENSG00000025708	56	46	86	76	103.214	ENSG00000213614
ENSG00000142552	0	108	6	150	103.089	ENSG00000155508
ENSG00000204388	4.28376	206.613	53.0682	0	102.903	ENSG00000211450
ENSG00000173915	1	72	15	175.886	102.889	ENSG00000023734
ENSG00000134369	34.0041	164.35	18.5023	47.005	102.834	ENSG00000267855
ENSG00000132297	40.6701	65.0336	80.4499	77.5502	102.827	ENSG00000172037
ENSG00000092847	23	94.5337	52	94	102.71	ENSG00000138069
ENSG00000167080	48	47.4784	75	93	102.352	ENSG00000108651
ENSG00000182831	83.6636	83.0868	49.3378	47	102.326	ENSG00000115446
ENSG00000100934	40	81	13	129	102.294	ENSG00000146066
ENSG00000108829	86	105	9	63	102.128	ENSG00000070831
ENSG00000113583	0	49	22	192	102.096	ENSG00000108599
ENSG00000166012	36	13	21	193	101.959	ENSG00000172775
ENSG00000139624	12	29.7437	30.4622	190	101.828	ENSG00000142864
ENSG00000134910	38	85.1233	50	89	101.781	ENSG00000002822
ENSG00000105993	43	69	148.009	2	101.656	ENSG00000145779
ENSG00000049860	54	160	32	16	101.481	ENSG00000103876
ENSG00000079805	22	131	106	3	101.465	ENSG00000159128
ENSG00000122565	34	26	24	178	101.399	ENSG00000057608
ENSG00000168137	2	67	47	146	101.342	ENSG00000078808
ENSG00000105939	3	39	15.9052	203.888	101.333	ENSG00000153310
ENSG00000079308	6	73.9069	47	134.834	101.256	ENSG00000130775
ENSG00000124783	4	96.06	39.4697	122.105	101.085	ENSG00000162976
ENSG00000077549	6	99	44	112	101.055	ENSG00000138029
ENSG00000106615	1	102	68	90	101.015	ENSG00000175550
ENSG00000124107	0	0	0	261	100.961	ENSG00000089351
ENSG00000141867	1	146	66	48	100.946	ENSG00000070540
ENSG00000159579	37	93	15	116	100.872	ENSG00000135929
ENSG00000159692	21	102	38	100	100.847	ENSG00000205089
ENSG00000179091	17	31	47	166	100.715	ENSG00000092108
ENSG00000181789	3	75	52	131	100.666	ENSG00000156587
ENSG00000185359	20	65	80	96	100.612	ENSG00000132485
ENSG00000130254	2	122.747	102.135	34	100.494	ENSG00000114686
ENSG00000137817	50	122	29.3138	59	100.354	ENSG00000168092
ENSG00000160271	28	43.1327	36	153	100.268	ENSG00000167315
ENSG00000130816	1	120.119	21	118	100.254	ENSG00000104872
ENSG00000085662	51	69	117	23	100.092	ENSG00000109270
ENSG00000163346	0	31	73	156	100.091	ENSG00000132471
ENSG00000168291	0	56	20	184	99.9705	ENSG00000068745
ENSG00000167553	10.2491	99.952	56.5108	92.346	99.96	ENSG00000138600
ENSG00000018510	16	78	10	155	99.9556	ENSG00000172366
ENSG00000213366	42.3925	87.8876	52.3642	76	99.8147	ENSG00000128595
ENSG00000260596	39.4406	139.67	79.4201	0	99.7232	ENSG00000140365
ENSG00000272325	13.4947	50.4191	50.1677	144.077	99.7117	ENSG00000183011
ENSG00000004455	1	0	13	244	99.6916	ENSG00000005486
ENSG00000073921	3	90	19	146	99.6505	ENSG00000024862
ENSG00000102760	9	109	119	21	99.6421	ENSG00000185046
ENSG00000211767	0	0	0.5	257.5	99.5817	ENSG00000009844
ENSG00000065150	1	129.848	10.0423	117	99.3999	ENSG00000104823
ENSG00000103657	17	42.5324	33	165	99.2016	ENSG00000184220
ENSG00000122591	18.0292	19.4076	15	204.769	99.178	ENSG00000167085
ENSG00000275993	16.529	191	1	48	99.1328	ENSG00000103202
ENSG00000041357	3	50	18	185	98.8658	ENSG00000113758
ENSG00000086598	24	76	32	124	98.8215	ENSG00000134480
ENSG00000111530	11	76	49	120	98.7961	ENSG00000169223
ENSG00000119707	35	53	67	101	98.7667	ENSG00000187051
ENSG00000168283	0	40	4	212	98.5085	ENSG00000122884
ENSG00000213923	25	163	27	41	98.4913	ENSG00000101109
ENSG00000089327	36	92	50	77	98.2778	ENSG00000152661
ENSG00000173120	74.6055	93	62	25	98.2293	ENSG00000140307
ENSG00000166888	22.1858	102.479	72.7444	56.7903	98.1256	ENSG00000175334
ENSG00000008952	2	153	13	86	97.8917	ENSG00000148926
ENSG00000123143	59	144	48	3	97.8169	ENSG00000131238
ENSG00000124422	3	130	67	54	97.5356	ENSG00000182220
ENSG00000187954	28	90	58	78	97.4133	ENSG00000170776
ENSG00000197238	150	1	0	103	97.4017	ENSG00000147416
ENSG00000156194	38	53	13	149.85	97.3661	ENSG00000168002
ENSG00000129250	34.9502	115.701	41.233	61.2154	97.2771	ENSG00000164096
ENSG00000116473	8	122	13	110	97.209	ENSG00000120438
ENSG00000123091	33	141	20	59	97.1169	ENSG00000107521
ENSG00000124126	19	99	86	49	97.1015	ENSG00000158161
ENSG00000163220	1	123	92	37	97.0551	ENSG00000135655
ENSG00000167283	3	45.718	25.2905	178.592	97.0483	ENSG00000089327
ENSG00000049759	50.0036	49.0532	74.025	79.0456	97.03	ENSG00000107949
ENSG00000003756	2	25	34	191	96.9561	ENSG00000134291
ENSG00000100241	1	95	53	103	96.9093	ENSG00000117592
ENSG00000105974	0	189	0	63	96.8256	ENSG00000134684
ENSG00000128989	6	64	27	155	96.8029	ENSG00000111639
ENSG00000169020	0	21	20	211	96.7829	ENSG00000023330
ENSG00000060138	14.3152	95	55.2826	87	96.7737	ENSG00000015475
ENSG00000079785	29	0	3	219	96.5851	ENSG00000163660
ENSG00000107404	1	172	14	64	96.5782	ENSG00000102172
ENSG00000128595	19	140	43	49	96.505	ENSG00000106028
ENSG00000136527	0	96	42	113	96.4965	ENSG00000242372
ENSG00000164405	3	24	20	204	96.4421	ENSG00000138629
ENSG00000211752	0	0	0	250	96.4403	ENSG00000151366
ENSG00000270629	1.29421	62.6965	54.4	130.706	96.3997	ENSG00000160888
ENSG00000110077	4	114.076	7	124	96.3375	ENSG00000108010
ENSG00000172061	0	106	5	138	96.1835	ENSG00000080503
ENSG00000163428	10	76.6694	14.752	147.245	96.1008	ENSG00000185475
ENSG00000070367	40	66	8	134	95.9729	ENSG00000170248
ENSG00000083444	1	179	17	51	95.7791	ENSG00000134001
ENSG00000135930	2	139	32	75	95.7698	ENSG00000175467
ENSG00000145901	33	67	143	5	95.7371	ENSG00000100632
ENSG00000152102	68	94	47	39	95.6104	ENSG00000186141
ENSG00000155438	1	0	13	234	95.5696	ENSG00000145912
ENSG00000111142	8.93243	26	41	172	95.5228	ENSG00000166913
ENSG00000108774	57	118	68.6841	4	95.5	ENSG00000131876
ENSG00000038274	3	26	22	196	95.4672	ENSG00000175166
ENSG00000099942	109	68	51	19	95.4417	ENSG00000111726
ENSG00000148396	3	74	36	134	95.2888	ENSG00000214736
ENSG00000160014	10	56	92	89	95.1259	ENSG00000087502
ENSG00000164880	2	149	41	55	95.0085	ENSG00000179010
ENSG00000182149	17	80	50	100	95.0082	ENSG00000271503
ENSG00000211771	0	0	0	247	94.9225	ENSG00000060138
ENSG00000151773	106.46	72.7503	63.358	4.27772	94.8781	ENSG00000196683
ENSG00000047315	1	36	1.32087	208	94.8533	ENSG00000115685
ENSG00000185201	0	143	34.0177	69.0097	94.7388	ENSG00000091039
ENSG00000079432	3	137	79	27	94.7262	ENSG00000141562
ENSG00000132646	2	71	42	131	94.6783	ENSG00000114120
ENSG00000143776	0	172	5	69	94.5249	ENSG00000135604
ENSG00000178860	14	55	177	0	94.4387	ENSG00000159377
ENSG00000184840	71	55	55	65	94.3772	ENSG00000088833
ENSG00000197965	39	23	6	178	94.3772	ENSG00000171202
ENSG00000163479	37.9113	138	67	2.98792	94.3573	ENSG00000270313
ENSG00000197461	148.34	71.9674	20	5	94.3435	ENSG00000270896
ENSG00000111859	1.00498	225.058	17	2.00358	94.316	ENSG00000123329
ENSG00000005206	1	84	10	150	94.306	ENSG00000180353
ENSG00000103018	2	43	2	198	94.2611	ENSG00000165140
ENSG00000137409	1	115	38	91	94.2586	ENSG00000147471
ENSG00000196230	2.42857	64.2869	22.6667	155.545	94.1892	ENSG00000100644
ENSG00000184226	82.5996	66.4737	5	90.7048	94.1561	ENSG00000170458
ENSG00000138107	1	121	43.761	79	94.1541	ENSG00000160801
ENSG00000149091	0	93.5555	63.0018	88	94.0569	ENSG00000176101
ENSG00000105829	29	29	34.6284	151.828	93.8898	ENSG00000096092
ENSG00000108468	1	146	16	81	93.8674	ENSG00000167770
ENSG00000116584	1	103	108	32	93.7865	ENSG00000135679
ENSG00000166226	19	116	24	85	93.7677	ENSG00000116670
ENSG00000184557	25	13	202	4	93.653	ENSG00000143183
ENSG00000241553	6	47	59	132	93.6324	ENSG00000175416
ENSG00000171530	1	24	9	209.982	93.5424	ENSG00000153317
ENSG00000271425	23.6446	167.811	49.8367	2.42606	93.5071	ENSG00000132334
ENSG00000122417	10.9922	156.176	34.4463	42.0039	93.3466	ENSG00000213465
ENSG00000131828	2	43.5733	21	177	93.3457	ENSG00000115204
ENSG00000183160	0	121.479	1.87418	120	93.3383	ENSG00000041357
ENSG00000196911	89.219	105.261	31.3235	17.3303	93.2853	ENSG00000131242
ENSG00000103035	1	1	14	227	93.085	ENSG00000270909
ENSG00000127481	8	147	55	33	93.0477	ENSG00000078369
ENSG00000130300	0	243	0	0	93.0065	ENSG00000115935
ENSG00000155090	0	183	22	38	92.5433	ENSG00000197982
ENSG00000158639	0	26	0	217	92.542	ENSG00000100288
ENSG00000197405	4	43	172.874	23	92.5113	ENSG00000244038
ENSG00000124067	1	79	26	136	92.4124	ENSG00000136243
ENSG00000173442	40	86	82	34	92.3442	ENSG00000154277
ENSG00000187764	0	0	75	167	92.2862	ENSG00000117091
ENSG00000198561	47	64	22	109	92.0689	ENSG00000003147
ENSG00000124813	12	38	19.8134	171.991	91.9517	ENSG00000154473
ENSG00000213614	8	55	33.1198	145	91.8944	ENSG00000099800
ENSG00000101421	3	61	89	88	91.7896	ENSG00000113583
ENSG00000112697	18	162	59	2	91.7427	ENSG00000171865
ENSG00000174243	94	43	63	41	91.4731	ENSG00000174891
ENSG00000101558	1	114	55.8495	70	91.2869	ENSG00000127837
ENSG00000104325	8	29	1	202.831	91.2636	ENSG00000047249
ENSG00000038427	2	224	5	9	91.0066	ENSG00000166825
ENSG00000084774	25	95	29	91	90.9947	ENSG00000276950
ENSG00000091136	2	155	1	82	90.9215	ENSG00000105568
ENSG00000100239	44	65	23	108	90.8336	ENSG00000067829
ENSG00000140931	0	60	30	150	90.5797	ENSG00000248527
ENSG00000158457	15	49	140	36	90.5486	ENSG00000105393
ENSG00000159377	3	55	44	138	90.5265	ENSG00000275004
ENSG00000162909	2	213	25	0	90.4948	ENSG00000117118
ENSG00000099901	1	61	23.8156	154	90.2964	ENSG00000205323
ENSG00000004487	51.0762	109.178	35	44.4229	90.2739	ENSG00000197111
ENSG00000064961	27	72	69.3623	70.9946	90.1513	ENSG00000091164
ENSG00000198363	15.8286	150	31.3079	42	90.0294	ENSG00000124299
ENSG00000110717	24	0	15.1001	200	89.943	ENSG00000227259
ENSG00000070961	3	39	34	163	89.9019	ENSG00000169439
ENSG00000100644	3	117	60	59	89.8338	ENSG00000137210
ENSG00000104979	0	71	13	155	89.7497	ENSG00000118523
ENSG00000113580	54	118	26	41	89.719	ENSG00000139168
ENSG00000115145	31	146	5	57	89.7134	ENSG00000130332
ENSG00000131100	0	108	25	106	89.6064	ENSG00000025772
ENSG00000137726	1	120	9	109	89.4323	ENSG00000151327
ENSG00000155659	3	56	3	177	89.347	ENSG00000182831
ENSG00000173020	2	121	78	38	89.3304	ENSG00000253488
ENSG00000163874	0.999995	148	81	8.99999	89.2418	ENSG00000178896
ENSG00000112695	3	2.79287	43	190	89.2088	ENSG00000122034
ENSG00000065135	70	96.0893	20.5596	51.9334	89.0364	ENSG00000100600
ENSG00000049618	34	48.3394	22.099	134	88.8391	ENSG00000129460
ENSG00000129317	34	145.343	57.08	2.01386	88.8112	ENSG00000066583
ENSG00000113712	38.2468	98	37.0191	65	88.7468	ENSG00000121579
ENSG00000133835	6	57.6098	18.5368	156	88.6441	ENSG00000123297
ENSG00000143379	0	130	17.1122	91	88.5497	ENSG00000142552
ENSG00000186814	49.1641	54.0716	23.9267	110.878	88.5172	ENSG00000136240
ENSG00000055208	1	13	14	210	88.4851	ENSG00000144744
ENSG00000092439	24	27	19	168	88.4319	ENSG00000078668
ENSG00000115963	0	13	1	224	88.2576	ENSG00000118257
ENSG00000163320	31	106	38	63	88.2462	ENSG00000100348
ENSG00000176978	4	109	52	73	88.2374	ENSG00000163938
ENSG00000232112	0	52	9	177	88.2367	ENSG00000196591
ENSG00000067182	26	149	27	35	88.2273	ENSG00000167797
ENSG00000095787	5	85	50	97	88.1444	ENSG00000136522
ENSG00000129657	4	139	33	61	88.1236	ENSG00000120860
ENSG00000153113	1	55	25	155.84	88.1033	ENSG00000124380
ENSG00000069431	55.1931	159.602	18.8914	2.79028	87.9654	ENSG00000114125
ENSG00000167770	30	97.4631	43	66	87.9456	ENSG00000091986
ENSG00000174917	0	54.0763	2	180.101	87.9052	ENSG00000143106
ENSG00000241839	2	146.667	87.4124	0	87.8825	ENSG00000151651
ENSG00000085117	14	46	173	3	87.873	ENSG00000107372
ENSG00000100401	52	53	37	94	87.8524	ENSG00000070010
ENSG00000172534	1	111	52	72	87.8406	ENSG00000244509
ENSG00000174886	0	114	24	97.9058	87.8125	ENSG00000099783
ENSG00000185088	5.43535	106.643	31.8352	91.603	87.7874	ENSG00000132581
ENSG00000087274	42	63	47	83	87.7416	ENSG00000147140
ENSG00000172053	2	30	17	186	87.6607	ENSG00000198467
ENSG00000188042	4	136	24	71	87.6219	ENSG00000239779
ENSG00000197122	0	17	180	38	87.4867	ENSG00000132676
ENSG00000101367	19	51	19	145	87.4116	ENSG00000143333
ENSG00000111481	3	101	15	115	87.3852	ENSG00000149196
ENSG00000113648	43	14	138	39	87.3766	ENSG00000177963
ENSG00000117868	0	172	6	56	87.3037	ENSG00000004455
ENSG00000132294	1	92	28	113	87.2128	ENSG00000086598
ENSG00000140545	0	163	4	67	87.1715	ENSG00000099203
ENSG00000144579	1	58	44	131	87.023	ENSG00000074201
ENSG00000146701	65	66	35	68	86.8699	ENSG00000100354
ENSG00000169826	73	55	61	45	86.6754	ENSG00000100815
ENSG00000171848	12	1	0	221	86.6579	ENSG00000163346
ENSG00000174021	0	11	56	167	86.6319	ENSG00000171159
ENSG00000198258	2	29	14	189	86.6305	ENSG00000105887
ENSG00000197081	91.9388	80.737	60.9584	0	86.5584	ENSG00000105185
ENSG00000072133	85.379	76.4557	17.6546	54.0166	86.4902	ENSG00000188229
ENSG00000101336	53	63	117	0	86.3968	ENSG00000181817
ENSG00000104388	32	70	51	80	86.357	ENSG00000167792
ENSG00000109685	29	46	27	131	86.2698	ENSG00000144381
ENSG00000143514	0	118	49	66	86.268	ENSG00000081154
ENSG00000175216	0	155	11	67	86.2565	ENSG00000101745
ENSG00000175334	5	86	35	107	86.2105	ENSG00000197170
ENSG00000165916	6	128	61.569	37	86.1236	ENSG00000214160
ENSG00000179820	34.4858	172.616	6.00142	19.0036	86.0062	ENSG00000110321
ENSG00000077782	0	206	1	25	85.785	ENSG00000125445
ENSG00000103811	5	24	94	109	85.7559	ENSG00000101335
ENSG00000105953	27	38	33	134	85.7292	ENSG00000156261
ENSG00000124207	4	75	12	141	85.7041	ENSG00000182247
ENSG00000136153	15	100	3	114	85.6675	ENSG00000116251
ENSG00000138801	3	95	6	128	85.6293	ENSG00000273841
ENSG00000140497	37	70	69	56	85.5638	ENSG00000165949
ENSG00000143924	18	103	12	99	85.5302	ENSG00000130755
ENSG00000183291	13	40	41	138	85.4879	ENSG00000134107
ENSG00000172890	37.3618	143.521	48.8323	2	85.4139	ENSG00000163714
ENSG00000139180	1	60.2253	24.5595	145.443	85.403	ENSG00000114744
ENSG00000100813	3	100	95	33	85.3479	ENSG00000077782
ENSG00000167193	15	107.31	11	97.2263	85.2901	ENSG00000131495
ENSG00000100403	1	88	4.00189	137.291	85.2577	ENSG00000182551
ENSG00000189091	21.876	119.828	47.457	41	85.2151	ENSG00000055950
ENSG00000094916	2	154	49	25	85.2143	ENSG00000231500
ENSG00000100220	3	183	14	30	85.1946	ENSG00000078902
ENSG00000104765	60	28	22	120	85.1548	ENSG00000165233
ENSG00000176087	0	173	24	33	85.1039	ENSG00000131871
ENSG00000176619	0	107	6	117	85.0572	ENSG00000118816
ENSG00000178980	2	32	15	181	84.9957	ENSG00000153922
ENSG00000158517	18	142	67.7046	1.73306	84.9781	ENSG00000132716
ENSG00000156218	6.09281	100.876	32.3708	90.0029	84.8813	ENSG00000124767
ENSG00000000971	0	127	19.0224	83	84.8611	ENSG00000136689
ENSG00000089693	0	61	64	104	84.7232	ENSG00000165525
ENSG00000129187	0	88	10	131	84.6088	ENSG00000105404
ENSG00000184922	5	25	196	3	84.5862	ENSG00000101084
ENSG00000004059	1	58	3	166	84.5855	ENSG00000137207
ENSG00000078596	1	85	14	128	84.5589	ENSG00000129518
ENSG00000096093	91	77	59	1	84.5324	ENSG00000110367
ENSG00000115286	103	36	19	70	84.5056	ENSG00000138385
ENSG00000130811	3	31	62	132	84.4866	ENSG00000125970
ENSG00000143157	11	44	8	165	84.4716	ENSG00000171928
ENSG00000165672	1	55	15	157	84.4431	ENSG00000118705
ENSG00000244734	20	112	24	72	84.4109	ENSG00000156170
ENSG00000168439	52	92.8943	75	8	84.3556	ENSG00000099785
ENSG00000139921	1	97.296	18.4957	111	84.3476	ENSG00000174695
ENSG00000136279	15	34.4544	21.0498	157.198	84.262	ENSG00000160013
ENSG00000090615	1.69731	68	19	139	84.0995	ENSG00000124942
ENSG00000196914	26	36.866	19.4478	145	84.0178	ENSG00000175582
ENSG00000185585	0	80	2.01646	145	83.965	ENSG00000212336
ENSG00000071626	17	50	60	100	83.9372	ENSG00000154582
ENSG00000100029	59	15	39	114	83.9156	ENSG00000120533
ENSG00000108669	4	36	77	110	83.8378	ENSG00000167904
ENSG00000128641	0	61	14	152	83.7763	ENSG00000133321
ENSG00000170027	5	124	69	29	83.7649	ENSG00000071127
ENSG00000175166	1	200	24	2	83.6875	ENSG00000126581
ENSG00000126524	1	41	12	172.989	83.6765	ENSG00000115350
ENSG00000169756	3	91.4382	35.424	97.0888	83.6462	ENSG00000111328
ENSG00000139289	2	201	22.6828	1.01138	83.5184	ENSG00000188739
ENSG00000197448	33	34	56.2602	103	83.4742	ENSG00000171566
ENSG00000161671	19.2148	64.0348	22	121	83.4196	ENSG00000114737
ENSG00000116030	0	95	4.20715	127	83.4093	ENSG00000169230
ENSG00000106003	16	60	68	82	83.3953	ENSG00000164609
ENSG00000141664	18	153	36	19	83.2505	ENSG00000117691
ENSG00000197785	28	111	11	76	83.1854	ENSG00000126246
ENSG00000104517	37.9009	32	28	128	83.1852	ENSG00000174574
ENSG00000074696	17.5391	107	59.3458	42	83.0334	ENSG00000123545
ENSG00000088756	47	105	26.5844	47	82.9933	ENSG00000142871
ENSG00000154582	52.839	51.4001	47.0271	74	82.9696	ENSG00000077312
ENSG00000133805	55	83	87.2371	0	82.8819	ENSG00000111341
ENSG00000115464	27	61.1218	21.9964	115.008	82.795	ENSG00000068079
ENSG00000138449	8	135	13	69	82.7827	ENSG00000109917
ENSG00000155096	19	122	18	66	82.6797	ENSG00000205937
ENSG00000179094	0	166	34	25	82.6442	ENSG00000185883
ENSG00000275052	0	128	34	63	82.5523	ENSG00000198931
ENSG00000182054	2	122.663	13.0064	87.009	82.5514	ENSG00000006015
ENSG00000116044	10	113	100	1.27948	82.4996	ENSG00000100911
ENSG00000197256	0	66.4631	13.5235	144.133	82.4951	ENSG00000067066
ENSG00000104660	76	59	42.1148	47	82.4014	ENSG00000134077
ENSG00000144028	3	60	79	82.0008	82.3808	ENSG00000169756
ENSG00000029364	6	78	23	117	82.1935	ENSG00000109854
ENSG00000136068	1	152	20	51	82.1713	ENSG00000154767
ENSG00000138688	1	77	15	131	82.0928	ENSG00000150628
ENSG00000173457	0	33	32	159	82.0515	ENSG00000140416
ENSG00000176986	0	94	51	79	81.9848	ENSG00000187109
ENSG00000133392	2	44.5	21	156.433	81.9844	ENSG00000103187
ENSG00000065613	5	43	31	144	81.8894	ENSG00000135148
ENSG00000103569	45	33	145	0	81.7029	ENSG00000214026
ENSG00000106683	5	32	80	106	81.6421	ENSG00000124226
ENSG00000112715	50	150	18	5	81.6153	ENSG00000186501
ENSG00000131171	37	39	16	131	81.5756	ENSG00000138668
ENSG00000133731	32	96	1	94	81.4585	ENSG00000135362
ENSG00000164096	0	90	18	115	81.4505	ENSG00000102007
ENSG00000276043	30	0	3	190	81.3941	ENSG00000187840
ENSG00000126067	76.9535	56	20	70	81.3532	ENSG00000175203
ENSG00000109046	57.9692	108.825	28	28	81.2916	ENSG00000157483
ENSG00000150977	28.2899	71.3303	90.981	32	81.2814	ENSG00000178449
ENSG00000010244	58	30	59.5595	75	81.2497	ENSG00000130731
ENSG00000076928	3	34	162	23	81.2245	ENSG00000196954
ENSG00000134352	36	76	14	96	81.1714	ENSG00000084733
ENSG00000149932	1	13	33	175	81.1706	ENSG00000153071
ENSG00000154518	1	47	17	157	81.0475	ENSG00000149591
ENSG00000158417	0	88	6	128	81.0177	ENSG00000167815
ENSG00000173221	2	40	23	157	81.0013	ENSG00000104312
ENSG00000197451	54	64	64	40	80.9702	ENSG00000166405
ENSG00000126777	22	141.501	55.2866	3	80.9489	ENSG00000165502
ENSG00000182899	19.8713	40.6168	17.4459	143.385	80.8857	ENSG00000157778
ENSG00000075142	0	21	1	199	80.8401	ENSG00000262664
ENSG00000089220	4	61	20	136	80.8309	ENSG00000251474
ENSG00000091140	35	85	19	82	80.8281	ENSG00000137770
ENSG00000095139	4	82	40	95	80.7392	ENSG00000134779
ENSG00000111676	2	101	57	61	80.7365	ENSG00000198356
ENSG00000131165	1	36	19	165	80.7343	ENSG00000220842
ENSG00000135636	3	207	7	4	80.7088	ENSG00000100568
ENSG00000135916	1	25	31	164	80.6039	ENSG00000120992
ENSG00000165637	4	2	19	196	80.4214	ENSG00000156966
ENSG00000180964	1	33	4	183	80.3877	ENSG00000180964
ENSG00000181350	9	46	0	166	80.3783	ENSG00000141027
ENSG00000110777	59.5937	43.6113	45.8098	71.5219	80.3263	ENSG00000100387
ENSG00000261371	3.02426	133	13	71	80.3126	ENSG00000242485
ENSG00000010810	0	18	60	142	80.2387	ENSG00000115750
ENSG00000130382	1	71	28	120	80.2003	ENSG00000110719
ENSG00000131473	53	64	24	79	80.1684	ENSG00000149781
ENSG00000154473	1	55	21	143	80.1528	ENSG00000121552
ENSG00000203667	25	35	54.7394	105.17	80.1396	ENSG00000138083
ENSG00000163870	2	97	51	69.7715	80.0655	ENSG00000162511
ENSG00000065534	23	109	35.0578	52	80.06	ENSG00000174720
ENSG00000022277	15	2	49	153	79.9869	ENSG00000006652
ENSG00000023734	2	74	37	106	79.9789	ENSG00000186891
ENSG00000077150	20	38	142	19	79.881	ENSG00000132589
ENSG00000135655	24	91	63	41	79.7927	ENSG00000136052
ENSG00000163565	2	70	28	119	79.7418	ENSG00000124783
ENSG00000174720	13	30	11	165	79.6059	ENSG00000123636
ENSG00000182809	34	181	1	3	79.5935	ENSG00000095380
ENSG00000196365	56	51	34	78	79.5885	ENSG00000103145
ENSG00000242372	26	34	26	133	79.5604	ENSG00000109320
ENSG00000105379	9.10232	53.4296	20.3905	136	79.5427	ENSG00000188243
ENSG00000106819	0	31	1.03485	186.692	79.4099	ENSG00000071462
ENSG00000101150	4	93	92	29	79.3932	ENSG00000092964
ENSG00000110330	27	0	45	146	79.3377	ENSG00000149968
ENSG00000141506	2	47	169	0	79.26	ENSG00000139725
ENSG00000196591	0	34	10	174	79.2044	ENSG00000152520
ENSG00000089063	21.8257	98	7	91	79.1835	ENSG00000135624
ENSG00000182446	0	97.5556	61.1182	59	79.1751	ENSG00000183255
ENSG00000099998	78	125	13.5846	1	78.9928	ENSG00000100129
ENSG00000176715	60	15	70.3138	72.2352	78.9711	ENSG00000107551
ENSG00000162413	1	86	128.392	2	78.962	ENSG00000160255
ENSG00000137501	0	34.2931	40.064	143.031	78.8926	ENSG00000074695
ENSG00000066084	43	60	28	86	78.8858	ENSG00000134109
ENSG00000112851	10	38	17	152	78.8089	ENSG00000176731
ENSG00000137269	0	0	0	217	78.803	ENSG00000129824
ENSG00000151883	0	2	41	174	78.7513	ENSG00000104886
ENSG00000163788	1	96	14	106	78.7298	ENSG00000165119
ENSG00000126214	20	92.7166	38	66	78.6342	ENSG00000125656
ENSG00000104490	92.4725	80.4063	4.43256	39.07	78.6336	ENSG00000197965
ENSG00000132153	0	28	21.2994	167	78.6138	ENSG00000185043
ENSG00000115875	1	51	45	119	78.572	ENSG00000116521
ENSG00000125743	26	8	20	162	78.569	ENSG00000166337
ENSG00000129968	2	74	95	45	78.5456	ENSG00000196704
ENSG00000147684	0	31	11	174	78.5319	ENSG00000172216
ENSG00000173369	27	49	19	121	78.4732	ENSG00000126653
ENSG00000143486	19	92	16	88.9504	78.4283	ENSG00000178057
ENSG00000172260	64.6289	54.4587	82.1854	14.6017	78.3663	ENSG00000258111
ENSG00000115594	1	66	22.7553	126	78.3037	ENSG00000240590
ENSG00000185591	3.00058	25.0068	33.0043	154.011	78.2074	ENSG00000134809
ENSG00000010322	12	86	69	48	78.1797	ENSG00000147168
ENSG00000060491	1	49	129	36	78.1197	ENSG00000143799
ENSG00000087191	2	41	32	140	78.0822	ENSG00000104419
ENSG00000107854	1	118	46	50	78.0593	ENSG00000112667
ENSG00000120533	0	83	10	122	78.048	ENSG00000141429
ENSG00000134109	16	106	62	31	78.018	ENSG00000150938
ENSG00000154978	0	67	48	100	77.976	ENSG00000118939
ENSG00000166681	0	2	1	212	77.9577	ENSG00000213626
ENSG00000197601	1	48	17	149	77.8438	ENSG00000103024
ENSG00000142208	0.999971	106	23	85	77.8257	ENSG00000099797
ENSG00000166200	9	60.9667	0	145	77.8234	ENSG00000158864
ENSG00000255112	68.1335	92	26.5115	28	77.7468	ENSG00000107020
ENSG00000035403	30	0	3.5813	181	77.6698	ENSG00000248366
ENSG00000108424	4.50126	86.8795	56	67	77.6145	ENSG00000133142
ENSG00000125844	4	135	30.2076	45	77.6001	ENSG00000197006
ENSG00000089820	2	4	45.1945	163	77.5675	ENSG00000044115
ENSG00000038219	34	69	26	85	77.5634	ENSG00000164330
ENSG00000065427	0	49	54	111	77.5309	ENSG00000244754
ENSG00000092820	0	21	29	164	77.3617	ENSG00000166681
ENSG00000115183	0	104	3	107	77.292	ENSG00000243317
ENSG00000130741	43	41	81	49	77.2656	ENSG00000095906
ENSG00000135924	0	80	57	77	77.2588	ENSG00000108528
ENSG00000138166	0	78	119	17	77.2525	ENSG00000140262
ENSG00000138668	1	35	83	95	77.2483	ENSG00000134769
ENSG00000139112	3	31	55	125	77.1685	ENSG00000179593
ENSG00000141959	3	122	45	44	77.1605	ENSG00000162736
ENSG00000151414	31	21	13	149	77.1177	ENSG00000137267
ENSG00000162368	1	88	15	110	77.0544	ENSG00000102760
ENSG00000163660	5	136	36	37	77.0308	ENSG00000171497
ENSG00000168872	28	34.0639	29.3266	122.379	76.9887	ENSG00000167202
ENSG00000120948	1	75	23	114.487	76.942	ENSG00000120699
ENSG00000130640	38	48	21.1001	106	76.9137	ENSG00000175768
ENSG00000070785	2	62	7	142	76.8558	ENSG00000150347
ENSG00000076043	63	19	1	130	76.8415	ENSG00000120727
ENSG00000125733	38	58	115	2	76.7665	ENSG00000065427
ENSG00000128789	31	73	21	88	76.7484	ENSG00000143570
ENSG00000143344	14	31	39	129	76.7124	ENSG00000106105
ENSG00000143774	4	104	29	76	76.6485	ENSG00000083937
ENSG00000006451	0	76	31	106	76.6345	ENSG00000167258
ENSG00000133104	0	117	24	72	76.5727	ENSG00000104671
ENSG00000169059	0	0	0	212.947	76.5513	ENSG00000176393
ENSG00000105281	15.7226	24.0304	51.0185	121.935	76.3885	ENSG00000136877
ENSG00000151726	3	70	104.567	35	76.366	ENSG00000165030
ENSG00000063322	0	26	28	158	76.3048	ENSG00000167397
ENSG00000105643	34	48	65	65	76.2465	ENSG00000198431
ENSG00000115415	4	95	56	57	76.2313	ENSG00000136874
ENSG00000136888	19	17	57	119	75.9995	ENSG00000013297
ENSG00000156239	0	36	26	150	75.9796	ENSG00000072778
ENSG00000170476	28	152	19	13	75.7506	ENSG00000148688
ENSG00000188895	11	107	43	51	75.6535	ENSG00000120798
ENSG00000028528	40	2	27	142.925	75.5579	ENSG00000173933
ENSG00000112514	0.500882	24	1	186	75.5344	ENSG00000164889
ENSG00000072501	70	60	42	39	75.4871	ENSG00000066933
ENSG00000089159	26	89	42	54	75.4844	ENSG00000159228
ENSG00000099995	10	109	68	24	75.4504	ENSG00000093167
ENSG00000120549	39	51	5	116	75.4242	ENSG00000196235
ENSG00000138279	3	11	49	148	75.2824	ENSG00000090238
ENSG00000172531	3	77	51	80	75.2785	ENSG00000115514
ENSG00000214078	0	90	63	58	75.2498	ENSG00000277791
ENSG00000227268	110.494	89.493	4	7	75.1911	ENSG00000119421
ENSG00000166750	12.6244	63.9501	78.1814	56	75.16	ENSG00000004897
ENSG00000140718	30.5694	68.7119	32.9773	78.1984	75.1141	ENSG00000188313
ENSG00000168259	30	28	39.2417	113	75.0668	ENSG00000134028
ENSG00000092148	2	34	19.1959	155	75.0018	ENSG00000108465
ENSG00000128463	23	33.4045	13.7735	140	74.9968	ENSG00000132740
ENSG00000105402	38	55	36	81	74.9759	ENSG00000106992
ENSG00000135018	22	116	67	5	74.9262	ENSG00000160799
ENSG00000111786	2	53	65	89.4198	74.8021	ENSG00000054267
ENSG00000177565	44.9145	78.3565	40.897	45	74.6957	ENSG00000106591
ENSG00000079332	1	39	42.162	127	74.6752	ENSG00000126247
ENSG00000135679	38.9093	109.099	61.0048	0	74.6198	ENSG00000135272
ENSG00000100100	2	117	79	11	74.519	ENSG00000138495
ENSG00000108679	1	154	2	52	74.5015	ENSG00000114978
ENSG00000115350	0	92	5	112	74.4594	ENSG00000196628
ENSG00000038382	16	71	43.7418	78	74.4505	ENSG00000211644
ENSG00000100461	58.1467	47.185	50	53.2516	74.4318	ENSG00000116171
ENSG00000080603	11	126.569	68.7509	2	74.4231	ENSG00000184840
ENSG00000079616	1	102	29	76	74.387	ENSG00000167930
ENSG00000123094	52	2	6	148	74.3599	ENSG00000138071
ENSG00000133961	0	65	42	101	74.3232	ENSG00000100003
ENSG00000270882	111	3	4	90	74.301	ENSG00000143545
ENSG00000136490	1	1	70	135.813	74.2333	ENSG00000099284
ENSG00000122359	7	45.7357	112	43	74.2149	ENSG00000126777
ENSG00000213024	45	36	48.6191	78	74.1679	ENSG00000125844
ENSG00000014216	65	86	14.5575	42	74.0705	ENSG00000163644
ENSG00000074181	17	87	62.505	41	74.0489	ENSG00000141504
ENSG00000134954	2.00065	151.033	53.2953	1	73.9427	ENSG00000149357
ENSG00000132274	2	118.762	36.4588	50	73.8978	ENSG00000168872
ENSG00000184347	38	41.201	2	126	73.8493	ENSG00000136819
ENSG00000084090	9	35	54	109	73.8373	ENSG00000100225
ENSG00000107862	3	139	12	53	73.8303	ENSG00000149187
ENSG00000129038	0	0	0	207	73.7692	ENSG00000134802
ENSG00000137673	3	1	173	30	73.6641	ENSG00000105171
ENSG00000141429	24	84	10	89	73.4568	ENSG00000136930
ENSG00000149136	29	60	25	93	73.4344	ENSG00000283228
ENSG00000149823	33	42	55	77	73.4089	ENSG00000079691
ENSG00000160294	1	52	40	114	73.3931	ENSG00000204262
ENSG00000143418	0	39	55.8878	112	73.3193	ENSG00000129083
ENSG00000165507	1	205.796	0	0	73.3167	ENSG00000167671
ENSG00000088986	14	35.7163	22	135	73.3161	ENSG00000176261
ENSG00000110768	0	25.6706	15	166	73.2721	ENSG00000120708
ENSG00000196834	57	18	31	100.004	73.1732	ENSG00000169508
ENSG00000104549	12	49	7	138	73.0857	ENSG00000132481
ENSG00000121579	2	5	39	160	73.0751	ENSG00000173156
ENSG00000143543	1	78	35	92	73.0024	ENSG00000132646
ENSG00000170759	30	85	20	71	72.9999	ENSG00000159322
ENSG00000188186	1	38	31	136	72.9666	ENSG00000060762
ENSG00000221869	2	61	21	122	72.9409	ENSG00000178982
ENSG00000271303	1.98976	94	110	0	72.9348	ENSG00000171735
ENSG00000126261	2	123.929	26	54	72.9328	ENSG00000129235
ENSG00000076108	3.67797	74	52.0032	76.0033	72.8926	ENSG00000100865
ENSG00000240021	0	109.308	7	89.2883	72.8214	ENSG00000159884
ENSG00000134539	52.074	72.7274	77.5904	3.14709	72.8073	ENSG00000186352
ENSG00000113575	0	113.369	28	64	72.8034	ENSG00000225972
ENSG00000147548	0	156	3	46.2942	72.7848	ENSG00000148950
ENSG00000167110	4	81.4462	49.7067	70	72.7688	ENSG00000140379
ENSG00000082641	6	121	76	2	72.702	ENSG00000049449
ENSG00000100650	2	82	93	28	72.6493	ENSG00000111596
ENSG00000113360	7	68	6	124	72.6402	ENSG00000104824
ENSG00000134686	1	146	26	32	72.5365	ENSG00000136279
ENSG00000186834	67	90	46	2	72.395	ENSG00000130733
ENSG00000215021	35	130	21	19	72.3724	ENSG00000143158
ENSG00000006007	2	55.4734	26	121	72.3703	ENSG00000005075
ENSG00000127022	55.5	16.9354	14.5224	117.229	72.326	ENSG00000213523
ENSG00000182704	19	84.2257	59.7978	41.1629	72.308	ENSG00000102317
ENSG00000104969	18	41	74	71	72.2148	ENSG00000187713
ENSG00000111605	0	56	43	105	72.1168	ENSG00000250827
ENSG00000137509	6	55	29	114	72.1066	ENSG00000169738
ENSG00000175756	1	78	29	96	72.0874	ENSG00000166595
ENSG00000180370	94	63	46	1	72.0716	ENSG00000005483
ENSG00000171943	0	94.0456	9.91748	99.76	72.0663	ENSG00000052126
ENSG00000219626	0	33.9523	78.4002	90.6649	72.0562	ENSG00000189077
ENSG00000081189	0	101	5	97	72.0233	ENSG00000123178
ENSG00000090339	27	34	141	1	72.0007	ENSG00000140995
ENSG00000118257	7	65	60	71	71.9469	ENSG00000141959
ENSG00000134108	38	45	92	28	71.8788	ENSG00000172725
ENSG00000159346	2	133	67	1	71.857	ENSG00000197045
ENSG00000160741	47	15	102	39	71.7405	ENSG00000173674
ENSG00000170515	3	23	20	157	71.6992	ENSG00000067334
ENSG00000173546	0	101	3	99	71.6669	ENSG00000123240
ENSG00000160551	0	50	58.695	94	71.5165	ENSG00000173418
ENSG00000158604	5	54	27	116.268	71.5128	ENSG00000114439
ENSG00000114978	28.9815	12.5753	47.1632	113.534	71.4598	ENSG00000140740
ENSG00000116350	34	79	39	50	71.4526	ENSG00000151465
ENSG00000116478	31	64	42	65	71.4499	ENSG00000175581
ENSG00000126012	5	89	75	33	71.441	ENSG00000005243
ENSG00000130204	4	87	24	87	71.4168	ENSG00000112977
ENSG00000134287	5	98	50	49	71.4084	ENSG00000165457
ENSG00000141232	0	130	14	58	71.353	ENSG00000109046
ENSG00000145817	1	57	17	127	71.3337	ENSG00000134531
ENSG00000157020	4	15	15	168	71.2861	ENSG00000126883
ENSG00000169727	0	21	31	150	71.2406	ENSG00000107874
ENSG00000117305	60	41.9989	5	95	71.0664	ENSG00000110446
ENSG00000198837	2	119	39.862	41	71.0321	ENSG00000244306
ENSG00000156273	11.6125	37.04	41.0463	112.011	71.0018	ENSG00000197620
ENSG00000149179	63.3912	74.2741	38	26	70.9591	ENSG00000106682
ENSG00000023191	10.5	86	50.4651	54.5	70.9216	ENSG00000243056
ENSG00000196642	0.324538	88	65	48	70.7409	ENSG00000004059
ENSG00000173517	25.7681	75.845	49.3474	50.1284	70.7296	ENSG00000145740
ENSG00000061938	1	21	43.0088	136	70.705	ENSG00000112514
ENSG00000115541	0	0	21	180	70.5572	ENSG00000125977
ENSG00000115738	2	74	40	85	70.534	ENSG00000163875
ENSG00000131669	3	24	146	28	70.5119	ENSG00000134294
ENSG00000168488	36	83	79	3	70.4579	ENSG00000125734
ENSG00000081320	0	45	48	107.973	70.3446	ENSG00000187134
ENSG00000117505	14.2755	133.561	23	30.0425	70.3324	ENSG00000182004
ENSG00000126070	142.624	1.27421	25.8067	31.0083	70.2932	ENSG00000113712
ENSG00000158195	4.08817	107.09	64.3222	25.1052	70.2367	ENSG00000126264
ENSG00000127483	1	73.3005	33.224	93	70.2302	ENSG00000090487
ENSG00000125347	1	70.049	54.2933	75	70.2157	ENSG00000108953
ENSG00000145725	68.7253	0	41.8447	89.5733	70.1781	ENSG00000137573
ENSG00000133812	2	64	15.0963	119	69.9764	ENSG00000136280
ENSG00000139318	32	71	13	84	69.8936	ENSG00000133226
ENSG00000143368	1	53	52	94	69.7634	ENSG00000163359
ENSG00000143569	6	76	39	79	69.7606	ENSG00000159200
ENSG00000162889	8	85	85	22	69.6813	ENSG00000114796
ENSG00000164190	26	135	12	27	69.6735	ENSG00000100564
ENSG00000182670	12	98	20	70	69.6655	ENSG00000186951
ENSG00000105669	0	51	29.8083	119	69.5754	ENSG00000100796
ENSG00000182326	14	92	5	88.3361	69.48	ENSG00000170515
ENSG00000182551	54	74	70.2183	1	69.311	ENSG00000106400
ENSG00000111678	0	29	9	161	69.2807	ENSG00000114416
ENSG00000112576	1	66	23	109	69.2703	ENSG00000163902
ENSG00000125534	22	79	35	63	69.209	ENSG00000137947
ENSG00000143499	16	117	4	62	69.2089	ENSG00000264343
ENSG00000143799	22	105	23	49	69.157	ENSG00000123094
ENSG00000187051	2	1	38	158	69.1533	ENSG00000175309
ENSG00000173674	1	58	28.9092	111	69.1064	ENSG00000138758
ENSG00000162521	3.80447	12	48	135.039	69.0999	ENSG00000124228
ENSG00000105700	36	29	17	116.716	69.0669	ENSG00000120656
ENSG00000148219	12.1551	50.3788	39.7975	95.878	68.9632	ENSG00000076944
ENSG00000094755	18.1061	43.7383	60.2068	76	68.9214	ENSG00000013583
ENSG00000135720	36	39.8867	8	114.158	68.8815	ENSG00000184900
ENSG00000106397	33	142.037	8	15	68.8718	ENSG00000100554
ENSG00000130479	3	96	18	81	68.8447	ENSG00000140350
ENSG00000148672	3	101	27	67	68.8234	ENSG00000181038
ENSG00000134324	34.1058	30.0826	25.681	107.82	68.7156	ENSG00000111961
ENSG00000167460	12	175.387	10.1827	0	68.7039	ENSG00000272869
ENSG00000117713	1	185	10.3291	1	68.6945	ENSG00000184990
ENSG00000156711	2	57.9045	36.3691	101	68.6673	ENSG00000113312
ENSG00000143198	0	88.0873	38.078	71	68.6304	ENSG00000124562
ENSG00000163110	2.64568	19.0845	8.05937	167.252	68.6037	ENSG00000007520
ENSG00000108819	4	19	66	108	68.5701	ENSG00000163975
ENSG00000113916	9	103	82	3	68.4317	ENSG00000160932
ENSG00000138385	0	43	15	139	68.4246	ENSG00000168876
ENSG00000141552	29	2	14	152	68.3207	ENSG00000108691
ENSG00000159210	0	39	17	141	68.3072	ENSG00000183520
ENSG00000168710	3	105	56	33	68.2711	ENSG00000145495
ENSG00000011052	0	85.4464	0	111.369	68.1022	ENSG00000165507
ENSG00000085733	35.1457	101.597	6	54	68.0932	ENSG00000142156
ENSG00000165323	0	28.5	1.5	166.5	68.0476	ENSG00000087191
ENSG00000115947	18.1752	30.8004	32.6206	114.892	68.0144	ENSG00000113282
ENSG00000119820	47.1292	61.7779	23.472	64.0781	68.0066	ENSG00000131459
ENSG00000175029	0	107.408	0	89.0071	67.947	ENSG00000241685
ENSG00000102882	0	90.0734	11	95	67.893	ENSG00000090621
ENSG00000000938	74	70	52	0	67.8515	ENSG00000158560
ENSG00000004478	13	77	78	28	67.8083	ENSG00000172456
ENSG00000064393	28	92	25	51	67.7465	ENSG00000189043
ENSG00000102804	1	115	38	42	67.6682	ENSG00000080608
ENSG00000116132	0	45	4	147	67.667	ENSG00000165416
ENSG00000125445	0	25	26	145	67.5724	ENSG00000108179
ENSG00000137876	13	131	1	51	67.5284	ENSG00000131748
ENSG00000156983	0	110	50	36	67.5162	ENSG00000158985
ENSG00000160888	16	96	77	7	67.4652	ENSG00000011243
ENSG00000164054	0	111	45	40	67.4593	ENSG00000143314
ENSG00000173542	0	184	12	0	67.4584	ENSG00000090581
ENSG00000078618	2	55	53.7157	85	67.4336	ENSG00000198034
ENSG00000111275	58.3314	59.3711	51.6221	26.3753	67.3818	ENSG00000173465
ENSG00000168246	0	49	31	115.585	67.3251	ENSG00000116747
ENSG00000147649	0	3	44.3682	148	67.3111	ENSG00000149257
ENSG00000149182	0	127	25.2632	43	67.2992	ENSG00000242114
ENSG00000234420	67.9707	76	46.2909	5	67.2904	ENSG00000140391
ENSG00000106258	51.1162	46.1727	47.4476	50.3964	67.2774	ENSG00000029364
ENSG00000169057	22	115	56.1282	2	67.2085	ENSG00000197930
ENSG00000013441	0	113	40	42	67.093	ENSG00000164258
ENSG00000113161	1	47	11	136	67.0867	ENSG00000126768
ENSG00000136485	28	77	32	58	66.9923	ENSG00000176014
ENSG00000138814	2	63	10	120	66.9747	ENSG00000108702
ENSG00000153310	16	56	28	95	66.9611	ENSG00000116260
ENSG00000153827	7	56	45	87	66.9186	ENSG00000103507
ENSG00000156642	34	0	25	136	66.9164	ENSG00000172663
ENSG00000186908	0	47	11	137	66.8887	ENSG00000066336
ENSG00000106443	21	12	8.8443	153	66.8849	ENSG00000151923
ENSG00000214413	39	50.5323	0	105.222	66.879	ENSG00000115233
ENSG00000151575	49.2664	116.257	25.6765	3.41112	66.8697	ENSG00000204397
ENSG00000153391	17.9149	97.8161	48.754	29.8997	66.8029	ENSG00000103274
ENSG00000102144	20.8036	73.7818	36.2224	63.5715	66.7904	ENSG00000130202
ENSG00000140859	23.6824	68.3968	10.9502	91.2553	66.7885	ENSG00000132155
ENSG00000100225	1	100	34	59	66.7708	ENSG00000111843
ENSG00000108784	9	121	28	36	66.6789	ENSG00000104774
ENSG00000118971	32	2	16	144	66.6229	ENSG00000100490
ENSG00000122705	11	127	44	12	66.6084	ENSG00000159479
ENSG00000125755	2	63	23	106	66.5828	ENSG00000256053
ENSG00000137177	0	89	15	90	66.555	ENSG00000232040
ENSG00000147168	47	46	72	29	66.524	ENSG00000145494
ENSG00000159592	19	102	31	42	66.4542	ENSG00000138613
ENSG00000169710	101	1	41	51	66.3442	ENSG00000180596
ENSG00000076067	43.3879	44.2632	6	100	66.3218	ENSG00000100234
ENSG00000106400	7.32764	88	11.1795	87	66.2697	ENSG00000260027
ENSG00000134283	17	84	36.3512	56	66.2688	ENSG00000084754
ENSG00000121892	9	79	22.1343	83	66.2311	ENSG00000185222
ENSG00000181090	51	72	23.7578	46.3174	66.1985	ENSG00000141279
ENSG00000036530	72	73	13	35	66.1845	ENSG00000124145
ENSG00000100979	7	147	6	33	66.1498	ENSG00000111196
ENSG00000112079	0	98	31	64	66.128	ENSG00000139842
ENSG00000114030	1	106	40	46	66.07	ENSG00000015479
ENSG00000119777	1	137	32	23	66.0675	ENSG00000072401
ENSG00000123131	0	61	6	126	66.066	ENSG00000157020
ENSG00000136891	37	61	12	83	66.0351	ENSG00000115762
ENSG00000143401	0	39	4	150	65.9249	ENSG00000058262
ENSG00000154832	1	81	77	34	65.8701	ENSG00000166557
ENSG00000184584	43	14	33	103	65.8687	ENSG00000137409
ENSG00000110911	43	146.466	3.52985	0	65.8299	ENSG00000118503
ENSG00000180881	73	30.2359	48.4512	41	65.6365	ENSG00000213977
ENSG00000137845	3	85.3411	22.0044	82	65.5894	ENSG00000022277
ENSG00000134684	42	52.0313	26	72	65.5325	ENSG00000105397
ENSG00000008130	5	57	84	46	65.5286	ENSG00000100030
ENSG00000056558	0	50	127	15	65.5111	ENSG00000139112
ENSG00000126709	1	119	6	66	65.3928	ENSG00000023697
ENSG00000127947	6	40	50	96	65.362	ENSG00000101246
ENSG00000130724	1	61	22	108	65.3471	ENSG00000178952
ENSG00000155846	1	70	42	79	65.2316	ENSG00000133121
ENSG00000163884	63	64	34	31	65.067	ENSG00000106609
ENSG00000173486	0	0	24	168	64.9625	ENSG00000102024
ENSG00000178035	0	52	29	111	64.895	ENSG00000134697
ENSG00000131018	2	38	87.4472	64.4435	64.8714	ENSG00000189050
ENSG00000087266	48	87	53.5987	3	64.8599	ENSG00000052841
ENSG00000130638	0	33	7	151.37	64.8572	ENSG00000135926
ENSG00000171603	3	181	7.30079	0	64.8483	ENSG00000270188
ENSG00000166025	0	48.0112	14.0016	129.008	64.845	ENSG00000108669
ENSG00000103502	1	87	71	32	64.8427	ENSG00000164904
ENSG00000113719	3	93	34	61	64.8042	ENSG00000150779
ENSG00000115935	35	33	73	50	64.7907	ENSG00000116701
ENSG00000147677	43	67	23	58	64.7735	ENSG00000031698
ENSG00000166136	1	78	43	69	64.7673	ENSG00000140678
ENSG00000182196	15	17	38	121	64.7459	ENSG00000126524
ENSG00000183726	5	48	44	94	64.7426	ENSG00000126561
ENSG00000196975	31	45	7	108	64.69	ENSG00000131408
ENSG00000168961	34	45	38	73.7917	64.6428	ENSG00000156113
ENSG00000104774	50	52.7579	68.3541	19.415	64.5906	ENSG00000155097
ENSG00000112992	12.121	26.7457	16.2321	135	64.5565	ENSG00000131966
ENSG00000086758	4	134	43	9	64.5533	ENSG00000133193
ENSG00000106636	1	75	42	72	64.5337	ENSG00000163848
ENSG00000111540	44	19	47	80	64.5296	ENSG00000106554
ENSG00000118503	0	69	114	7	64.4225	ENSG00000186340
ENSG00000119812	81	69	0	40	64.3905	ENSG00000086062
ENSG00000129083	0	55	12	123	64.3646	ENSG00000072958
ENSG00000136938	21	72	35	62	64.334	ENSG00000169139
ENSG00000143442	3	152	13	22	64.2921	ENSG00000149131
ENSG00000148358	14	110	19	47	64.2457	ENSG00000167986
ENSG00000160075	1	109	61	19	64.23	ENSG00000007080
ENSG00000173918	0	11	25	154	64.2271	ENSG00000127125
ENSG00000176853	2	26	9	153	64.2241	ENSG00000130254
ENSG00000154380	0	113.075	1.00632	75.8306	64.1788	ENSG00000110880
ENSG00000100764	15.005	20.8231	0	154	64.1601	ENSG00000173744
ENSG00000213977	0	93	22.7772	74	64.1572	ENSG00000000457
ENSG00000174231	20.5	50.5	94	24.5	64.1485	ENSG00000159069
ENSG00000143951	49.5077	104.951	34.8369	0	64.0526	ENSG00000136938
ENSG00000248483	0	62	32.1364	94.9832	64.0375	ENSG00000131828
ENSG00000067334	2	75.8253	68.7056	42.5826	64.0308	ENSG00000143196
ENSG00000109320	1	12	103	73	63.875	ENSG00000137500
ENSG00000111011	0	38	12	139	63.8566	ENSG00000213246
ENSG00000137200	2	8	5	174	63.8274	ENSG00000157045
ENSG00000150347	39	41	15	94	63.8083	ENSG00000133961
ENSG00000155463	2	96.8923	34	55.9719	63.8083	ENSG00000126088
ENSG00000145284	39.6056	63.2639	25.7769	59.9638	63.7878	ENSG00000259494
ENSG00000134955	61	32.3887	33.2168	62	63.6909	ENSG00000087088
ENSG00000077254	77	62	5.14767	44.0768	63.6087	ENSG00000118508
ENSG00000095380	0	51	20	117	63.5921	ENSG00000138303
ENSG00000110107	87	1	19	81	63.539	ENSG00000261040
ENSG00000110799	0	173	5	10	63.5228	ENSG00000169857
ENSG00000135124	32	113	42	1	63.5162	ENSG00000205302
ENSG00000162645	0	74	32	82	63.4274	ENSG00000164305
ENSG00000197976	28	48	62	50	63.3016	ENSG00000101361
ENSG00000064651	52.5568	43	5	87.0143	63.1842	ENSG00000176973
ENSG00000136156	0	100.448	47.5564	39.3216	63.0918	ENSG00000119041
ENSG00000142002	0	50	90.2869	47.016	62.975	ENSG00000105373
ENSG00000173327	3	101	74.1348	9	62.9365	ENSG00000142396
ENSG00000054793	8.00157	0	2.00027	177.013	62.8817	ENSG00000112697
ENSG00000002549	9	85	14	79	62.6943	ENSG00000100814
ENSG00000008517	0	93	93	1	62.675	ENSG00000113810
ENSG00000100991	3	79	32	73	62.6307	ENSG00000105829
ENSG00000113083	0	68	4	115	62.576	ENSG00000172500
ENSG00000137573	0	47	0	140	62.568	ENSG00000108784
ENSG00000139370	0	0	10	177	62.5619	ENSG00000162894
ENSG00000140044	13	0	1	173	62.55	ENSG00000163931
ENSG00000148848	0	0	0	187	62.5459	ENSG00000183617
ENSG00000160679	19	133	34	1	62.5329	ENSG00000157601
ENSG00000168653	0	56	10	121	62.4954	ENSG00000070214
ENSG00000197535	7	3	15	162	62.4896	ENSG00000170955
ENSG00000198952	1	10	51	125	62.4472	ENSG00000198822
ENSG00000177889	12	88.8388	14	72	62.4402	ENSG00000138757
ENSG00000197006	0	49.5	43.3336	93.5	62.4224	ENSG00000170759
ENSG00000106617	110	24	9	43	62.3903	ENSG00000167088
ENSG00000110047	5	109	67	5	62.3716	ENSG00000130748
ENSG00000174574	22	25	15	124	62.3659	ENSG00000125454
ENSG00000196535	1	160	13	12	62.3527	ENSG00000197903
ENSG00000198408	39	22	64	61	62.1993	ENSG00000244687
ENSG00000070081	38.8171	72	17	58	62.194	ENSG00000114491
ENSG00000144644	8.00165	79.8565	43.7693	54.0575	62.1716	ENSG00000095787
ENSG00000176014	0	116.341	21.0099	48	62.1505	ENSG00000213853
ENSG00000088205	24.576	50.0933	17.1138	93.3155	62.1485	ENSG00000101336
ENSG00000100030	25	46.0982	37	77	62.0959	ENSG00000147669
ENSG00000005243	0	122	0	63	62.0928	ENSG00000158406
ENSG00000006125	1	75	12	97	62.0554	ENSG00000197019
ENSG00000076201	35	7	37	106	62.023	ENSG00000109472
ENSG00000086015	50	70	20	45	61.9641	ENSG00000134369
ENSG00000090861	2	154	28	1	61.9544	ENSG00000102144
ENSG00000107341	3	82	30	70	61.935	ENSG00000115239
ENSG00000130830	13	116	17	39	61.8521	ENSG00000053371
ENSG00000131323	6	1	57	121	61.8449	ENSG00000004961
ENSG00000155629	4	98	82	1	61.827	ENSG00000115866
ENSG00000166508	29	45	14	97	61.77	ENSG00000154144
ENSG00000175274	0	21	7	157	61.733	ENSG00000168818
ENSG00000183087	6	113	23	43	61.7253	ENSG00000270276
ENSG00000198911	28	115	41	1	61.7148	ENSG00000117335
ENSG00000215788	28	45	78	34	61.6271	ENSG00000104805
ENSG00000106460	1	61.141	22.8802	99.8333	61.6101	ENSG00000138867
ENSG00000132330	62.9931	34.8084	7	80	61.6041	ENSG00000156110
ENSG00000141905	1	7.33632	43	133.321	61.5978	ENSG00000121691
ENSG00000123636	92.8989	70.1293	19.2335	2	61.5321	ENSG00000168275
ENSG00000134318	12	1	5.0465	166	61.5228	ENSG00000228399
ENSG00000023318	25	57	27	75	61.5148	ENSG00000187118
ENSG00000055609	20	27	65	72	61.4851	ENSG00000147123
ENSG00000102898	13	27	8	136	61.4224	ENSG00000138413
ENSG00000105472	0	66	3	115	61.4054	ENSG00000132670
ENSG00000117114	0	32	5	147	61.3197	ENSG00000076043
ENSG00000117859	33	1	2	148	61.2956	ENSG00000005810
ENSG00000134825	0	0	25	159	61.2541	ENSG00000084676
ENSG00000143612	54	36	36	58	61.1914	ENSG00000125779
ENSG00000164366	55	10	24	95	61.1555	ENSG00000135931
ENSG00000171159	0	36	9	139	61.0963	ENSG00000129103
ENSG00000172239	48	29	19	88	61.0057	ENSG00000100412
ENSG00000178904	0	16	5	163	60.9792	ENSG00000182512
ENSG00000186469	0	102	17	65	60.9547	ENSG00000007923
ENSG00000198373	29	105	32	18	60.9501	ENSG00000220205
ENSG00000144791	51	56	47.8161	29	60.9407	ENSG00000120705
ENSG00000075413	21	61.8092	10	91	60.8722	ENSG00000138744
ENSG00000113810	1	66.7536	3	113	60.841	ENSG00000187735
ENSG00000119729	1	47.0206	79.6045	56	60.7871	ENSG00000124795
ENSG00000185022	22.6412	80.502	77.2761	3.11521	60.7832	ENSG00000187098
ENSG00000275895	30.3631	33.8887	39.2327	80.0273	60.7496	ENSG00000062582
ENSG00000108381	93	60.8976	11.576	18	60.7365	ENSG00000159176
ENSG00000102054	1	23	29.4268	130	60.6207	ENSG00000166387
ENSG00000127054	16.9832	42	61.1959	63.045	60.6127	ENSG00000126067
ENSG00000108219	78	20	57.169	28.0013	60.6041	ENSG00000047410
ENSG00000005893	5.00066	137.136	40.0167	1	60.5911	ENSG00000089053
ENSG00000047410	1	84	38	60	60.5826	ENSG00000126254
ENSG00000106799	17	1	5	160	60.5691	ENSG00000150593
ENSG00000112531	9	30	66	78	60.5309	ENSG00000273542
ENSG00000114554	6	10	68	99	60.5137	ENSG00000117305
ENSG00000125991	25	120	37	1	60.4486	ENSG00000166946
ENSG00000137831	0	134	16	33	60.4102	ENSG00000100503
ENSG00000160410	0	82	77	24	60.339	ENSG00000175445
ENSG00000203879	20	33	49	81	60.3374	ENSG00000181061
ENSG00000224877	0	36	0	147	60.2536	ENSG00000125304
ENSG00000129353	22.5995	57	41	62	60.1638	ENSG00000148057
ENSG00000082515	0	20	27	135.599	60.1376	ENSG00000184432
ENSG00000092931	65	43.0103	29	45.3976	60.1036	ENSG00000180228
ENSG00000133138	25.6188	83.5824	40.2279	32.8248	60.0475	ENSG00000096746
ENSG00000105397	2	55	78.1993	47	60.0436	ENSG00000055044
ENSG00000221978	0	23	54	105.021	60.0345	ENSG00000136111
ENSG00000090487	2	64	21.0142	95	60.0299	ENSG00000010361
ENSG00000004799	0	37	4	141	59.9467	ENSG00000152700
ENSG00000071246	1	28	8	145	59.8945	ENSG00000132207
ENSG00000076984	62	62	58	0	59.8823	ENSG00000115129
ENSG00000092964	3	52	21	106	59.8821	ENSG00000116754
ENSG00000112977	0	82	21	79	59.8738	ENSG00000084090
ENSG00000158615	0	129	52	1	59.8531	ENSG00000141551
ENSG00000172725	5	97	39	41	59.7959	ENSG00000134470
ENSG00000122390	0	68	24.6447	89	59.7492	ENSG00000147119
ENSG00000164919	1	49	5.32236	126	59.7439	ENSG00000159335
ENSG00000072609	1	92	41	47.0257	59.7097	ENSG00000104321
ENSG00000162144	15	82.3917	54.2067	29.4039	59.6938	ENSG00000079332
ENSG00000001630	2	107	16	56	59.6879	ENSG00000147679
ENSG00000084623	1	51	19	110	59.6635	ENSG00000163960
ENSG00000103326	2	133	46	0	59.6459	ENSG00000197070
ENSG00000114416	1	4	27	149	59.608	ENSG00000106004
ENSG00000166887	1	48	28	104	59.5316	ENSG00000133706
ENSG00000198900	2	142	36	1	59.4752	ENSG00000127526
ENSG00000079482	8.17943	33.6283	28.6789	110.469	59.4751	ENSG00000231799
ENSG00000148175	2.02811	93.4861	21	64	59.4325	ENSG00000138172
ENSG00000204256	34	130.878	13.5753	2.02323	59.4183	ENSG00000136908
ENSG00000188229	35.9405	19	65.25	60	59.4153	ENSG00000102096
ENSG00000140455	59	16	30.0241	75	59.3784	ENSG00000154710
ENSG00000100258	42	21	35	82	59.3485	ENSG00000163430
ENSG00000100519	0	34	33	113	59.311	ENSG00000108671
ENSG00000102181	1	45	11	123	59.2993	ENSG00000126756
ENSG00000111906	0	34	6	140	59.2329	ENSG00000086289
ENSG00000116337	11	110	15	44	59.2029	ENSG00000137038
ENSG00000133789	4	83	32	61	59.1708	ENSG00000128708
ENSG00000151502	34	68	7	71	59.1529	ENSG00000177889
ENSG00000159840	2.5	75	101.5	1	59.1158	ENSG00000125538
ENSG00000134899	27.999	51.9999	9	91	59.0842	ENSG00000163319
ENSG00000138326	0	0	5.21709	174.608	59.0658	ENSG00000152137
ENSG00000104341	0	59.8048	0	120	59.0114	ENSG00000118855
ENSG00000150593	3	3	49	124.778	59.0049	ENSG00000070423
ENSG00000111412	1	109	30.6397	39	58.989	ENSG00000182492
ENSG00000160633	9.42144	101.253	63.8654	5	58.9888	ENSG00000196141
ENSG00000138756	8	30.7038	15	125.766	58.8978	ENSG00000166986
ENSG00000145715	26	76	24.3562	53	58.8626	ENSG00000064726
ENSG00000122642	30	94.1119	1	54	58.8366	ENSG00000119950
ENSG00000072310	1	177	0	1	58.8109	ENSG00000023041
ENSG00000099246	0	93	18	68	58.7844	ENSG00000148484
ENSG00000112335	4	51	60	64	58.7438	ENSG00000148153
ENSG00000113068	0	24	18	137	58.652	ENSG00000135245
ENSG00000118200	0	51	14	114	58.5865	ENSG00000155886
ENSG00000129515	1	43	18	117	58.4601	ENSG00000134152
ENSG00000132485	0	69	1	109	58.4561	ENSG00000180992
ENSG00000163513	3	107	38	31	58.4552	ENSG00000134717
ENSG00000185627	2	20	28	129	58.4534	ENSG00000126934
ENSG00000225663	1	19	22	137	58.4467	ENSG00000225663
ENSG00000185565	83.2587	54.7448	23.2745	17.6482	58.4157	ENSG00000182199
ENSG00000035664	0	30	9.73927	139	58.4013	ENSG00000198612
ENSG00000108582	1	39.5035	74.5727	63.4276	58.3948	ENSG00000115540
ENSG00000177731	1	122	52.5	3	58.3848	ENSG00000119812
ENSG00000157014	0	61	22.4868	95	58.3746	ENSG00000072506
ENSG00000244754	4.00796	77	27.3688	70	58.3337	ENSG00000077585
ENSG00000178567	9.04166	0	15	154	58.3307	ENSG00000164897
ENSG00000073578	6	22	56	94	58.2885	ENSG00000084207
ENSG00000088325	0	178	0	0	58.2469	ENSG00000129292
ENSG00000105404	0	0	27	151	58.2321	ENSG00000142634
ENSG00000108561	1	99	29	49	58.2128	ENSG00000066136
ENSG00000112972	18	9	5	146	58.1639	ENSG00000185022
ENSG00000120742	0	61	42	75	58.1525	ENSG00000101132
ENSG00000129128	11	48	19	100	58.1502	ENSG00000100883
ENSG00000131203	0	42	136	0	58.0987	ENSG00000115524
ENSG00000135317	39	88	9	42	58.0846	ENSG00000157349
ENSG00000137486	5	84	9	80	58.0741	ENSG00000065154
ENSG00000143398	27	127	23	1	58.0057	ENSG00000186665
ENSG00000151348	0	97	16	65	57.9584	ENSG00000165527
ENSG00000158050	46	22	53	57	57.8671	ENSG00000128789
ENSG00000164023	0	10	0	168	57.8662	ENSG00000129559
ENSG00000178252	2	61	51	64	57.8374	ENSG00000112769
ENSG00000230327	58	70	50	0	57.8084	ENSG00000128590
ENSG00000116580	51.8587	29.8727	22.1824	74.0367	57.8055	ENSG00000133641
ENSG00000157106	5.05199	27	49.0107	96.7765	57.7892	ENSG00000185338
ENSG00000110237	0	162	10.2863	5.27337	57.7673	ENSG00000108679
ENSG00000176046	7.42201	38.3806	24.1749	107.563	57.7424	ENSG00000035862
ENSG00000020633	98.5198	58	20	1	57.7308	ENSG00000130770
ENSG00000069329	4	76.9502	8.38896	88	57.7204	ENSG00000170291
ENSG00000034677	0	114	22	41	57.6905	ENSG00000128016
ENSG00000055483	25	83	39	30	57.6815	ENSG00000125457
ENSG00000104853	11	67	85	14	57.6425	ENSG00000091181
ENSG00000119326	29	98	0	50	57.6423	ENSG00000114030
ENSG00000134851	0	45	14	118	57.5805	ENSG00000131724
ENSG00000153944	9	53	31	84	57.5745	ENSG00000054116
ENSG00000164889	0	22	63	92	57.5591	ENSG00000173598
ENSG00000166557	0	71	27	79	57.5043	ENSG00000273590
ENSG00000120705	27.7545	68	23	58	57.4845	ENSG00000206418
ENSG00000140941	15	88	34.366	39	57.4819	ENSG00000115419
ENSG00000186919	1	46	9.21827	120.104	57.4247	ENSG00000119559
ENSG00000198663	0	33	12	131.157	57.39	ENSG00000147454
ENSG00000097007	2	76	14	84	57.3703	ENSG00000107317
ENSG00000105483	1	133	42	0	57.3352	ENSG00000056558
ENSG00000125912	21	65	16	74	57.3277	ENSG00000135541
ENSG00000143222	1	39	15	121	57.3223	ENSG00000105499
ENSG00000156587	0	0	22	154	57.3124	ENSG00000260916
ENSG00000159176	1	134	20	21	57.2956	ENSG00000211445
ENSG00000159256	0	56	41	79	57.28	ENSG00000147955
ENSG00000162517	37	45	19	75	57.2378	ENSG00000127948
ENSG00000169180	4	38	36	98	57.1905	ENSG00000197345
ENSG00000197747	2	73	32	69	57.0057	ENSG00000104529
ENSG00000198961	1	28	32	115	57	ENSG00000052802
ENSG00000258289	0	39	27	110	56.9238	ENSG00000058272
ENSG00000186298	22	52	13.1867	88.7715	56.8549	ENSG00000184277
ENSG00000164080	52.8706	101.492	18.4162	3.0019	56.8501	ENSG00000092931
ENSG00000173726	2	70	3	100.624	56.8001	ENSG00000171298
ENSG00000198380	9	48	19	99.5011	56.725	ENSG00000250317
ENSG00000198917	0	107	19.415	49	56.7203	ENSG00000038274
ENSG00000160932	0	82	21.8012	71.5	56.6712	ENSG00000182923
ENSG00000072786	8	18	81	68	56.6377	ENSG00000178980
ENSG00000101444	3	29	26	117	56.6253	ENSG00000170035
ENSG00000110075	28	80	23	44	56.5977	ENSG00000115760
ENSG00000116285	0	24	2	149	56.5867	ENSG00000077454
ENSG00000137168	1	0	10	164	56.5415	ENSG00000111725
ENSG00000099337	38.593	44.7373	36.9554	54.6576	56.5352	ENSG00000182087
ENSG00000116786	0	84	61.9049	29	56.5264	ENSG00000111785
ENSG00000197879	37	134	3.72921	1.1623e-05	56.5259	ENSG00000117519
ENSG00000150938	1	96	77.6222	0	56.4912	ENSG00000187239
ENSG00000111725	24	116.039	33	1	56.377	ENSG00000196843
ENSG00000005810	24	122	20	8	56.3338	ENSG00000157823
ENSG00000083544	0	26	10	138	56.2995	ENSG00000147533
ENSG00000101361	25	87	42	20	56.2776	ENSG00000165264
ENSG00000108510	2	53	54	65	56.2183	ENSG00000198060
ENSG00000108639	2	26	59	87	56.2027	ENSG00000171421
ENSG00000115234	0	85	36	53	56.1952	ENSG00000135899
ENSG00000152952	1	163	10	0	56.1748	ENSG00000168522
ENSG00000163527	1	108	33	32	56.144	ENSG00000183684
ENSG00000188529	2	73	44	55	56.139	ENSG00000167196
ENSG00000169609	1.01071	97.0178	25.5702	50.3322	56.1254	ENSG00000168610
ENSG00000152104	77.4593	42.5194	4.05033	49.1545	56.0987	ENSG00000114779
ENSG00000205302	23.0006	58	25.0126	67.019	56.0978	ENSG00000064225
ENSG00000188677	3	99.0183	3	68	56.065	ENSG00000160883
ENSG00000008513	4	8	104	57	56.0558	ENSG00000108561
ENSG00000069424	6	62	43	62	56.0533	ENSG00000106546
ENSG00000078674	62	57	15	39	56.0169	ENSG00000162300
ENSG00000100284	4	19	68	82	56.0139	ENSG00000158019
ENSG00000104267	0	9	21	143	56.0078	ENSG00000197555
ENSG00000127837	2	58	37	76	55.9938	ENSG00000163565
ENSG00000132432	54	40	10	69	55.9739	ENSG00000181374
ENSG00000136003	33	19	82	39	55.9308	ENSG00000177575
ENSG00000137478	2	127	12	32	55.9171	ENSG00000168904
ENSG00000155304	0	30	3	140	55.8973	ENSG00000101474
ENSG00000170571	0	60	37	76	55.8874	ENSG00000125676
ENSG00000175467	3	51	46	73	55.8198	ENSG00000166452
ENSG00000185721	0	19	7	147	55.8139	ENSG00000084093
ENSG00000186395	0	33	19	121	55.7917	ENSG00000146426
ENSG00000116906	0	60	5	108	55.7144	ENSG00000157954
ENSG00000163463	0	35.9562	27	110	55.7144	ENSG00000065809
ENSG00000121022	0	40	24	108.728	55.7055	ENSG00000123975
ENSG00000134779	16	24	18.7668	113.553	55.6751	ENSG00000171867
ENSG00000139233	33.0679	29.965	8.11939	101	55.6388	ENSG00000166181
ENSG00000111331	20	80.0247	0	72.006	55.6015	ENSG00000182054
ENSG00000069399	0	109	60	3	55.5968	ENSG00000135373
ENSG00000088448	3	90	37	42	55.5959	ENSG00000116017
ENSG00000173992	0	1	16	155	55.5926	ENSG00000169189
ENSG00000184752	31	27	25	89	55.5835	ENSG00000166164
ENSG00000203485	1	100	16	55	55.5656	ENSG00000185627
ENSG00000204120	5	30	23	114	55.5616	ENSG00000132522
ENSG00000010278	37.6595	133.57	0	0.233951	55.5365	ENSG00000008441
ENSG00000100714	35.0024	22.3754	2	112	55.4913	ENSG00000138777
ENSG00000180817	0	31	29.3391	111	55.4488	ENSG00000120686
ENSG00000007392	12.2558	49	16	94	55.4415	ENSG00000070882
ENSG00000174059	0	140	1.02886	30	55.4104	ENSG00000184922
ENSG00000089057	2	3	35	131	55.3319	ENSG00000135521
ENSG00000100503	3	124	19	25	55.3025	ENSG00000242247
ENSG00000102007	1	22	36	112	55.244	ENSG00000155959
ENSG00000106009	24	0	19	128	55.2404	ENSG00000114013
ENSG00000132463	1	64	23	83	55.223	ENSG00000148334
ENSG00000136930	0	0	39	132	55.2107	ENSG00000167543
ENSG00000143164	31	0	3	137	55.1673	ENSG00000110852
ENSG00000240342	1.05112	117.389	18.2444	34.1897	55.1151	ENSG00000090686
ENSG00000171604	0	35.9406	36.8833	98	55.1051	ENSG00000104852
ENSG00000147454	0	62.4007	65.1448	43.104	55.0471	ENSG00000177868
ENSG00000188603	37.1306	32	58.6125	42.8949	55.0364	ENSG00000171222
ENSG00000166272	43	36	16	75.4931	54.9399	ENSG00000114942
ENSG00000204217	0	64	1.27543	105	54.9318	ENSG00000102409
ENSG00000123338	29.8368	21	49.2452	70.0362	54.9226	ENSG00000069011
ENSG00000265808	3.6822	60.3998	52	54	54.8767	ENSG00000198856
ENSG00000242715	50	82.5282	30.5239	7	54.8152	ENSG00000173163
ENSG00000168685	12	24	132.019	2	54.7763	ENSG00000204822
ENSG00000005007	47	76	46	1	54.7367	ENSG00000139974
ENSG00000079246	33	25	39	73	54.6988	ENSG00000131378
ENSG00000102081	35	43	37	55	54.6956	ENSG00000154803
ENSG00000103653	2	116	47	5	54.6926	ENSG00000126945
ENSG00000116459	1	130	13	26	54.6822	ENSG00000144848
ENSG00000120738	0	112	0	58	54.6601	ENSG00000232388
ENSG00000141101	9	37	0	124	54.6479	ENSG00000081087
ENSG00000178988	42	48	15	65	54.6425	ENSG00000127838
ENSG00000095209	65	46	19	39.9732	54.6374	ENSG00000162368
ENSG00000171863	31.0345	90.9995	3.02919	44.667	54.4902	ENSG00000065548
ENSG00000079819	1	96.6794	1	71	54.4521	ENSG00000135185
ENSG00000173273	23.4402	78	7	61	54.4346	ENSG00000115806
ENSG00000078304	0	45	31.3009	93	54.4333	ENSG00000213928
ENSG00000106144	1	44	35.2279	89.0301	54.3649	ENSG00000103121
ENSG00000165233	15	72.1807	50	32	54.3513	ENSG00000135968
ENSG00000145782	12	62	13.0984	82	54.2613	ENSG00000125534
ENSG00000004142	3	65	18	83	54.2432	ENSG00000177225
ENSG00000085449	0	54	19	96	54.2273	ENSG00000142173
ENSG00000085511	0	29	22	118	54.2096	ENSG00000136718
ENSG00000110092	0	39	4	126	54.207	ENSG00000083799
ENSG00000148730	2	55	28	84	54.1619	ENSG00000265354
ENSG00000174705	2	75	1	91	54.0819	ENSG00000134851
ENSG00000179604	0	23	10	136	54.0577	ENSG00000104164
ENSG00000179632	22	63	82	2	54.032	ENSG00000028839
ENSG00000183091	39	19	22	89	53.9986	ENSG00000152952
ENSG00000214357	0	169	0	0	53.9891	ENSG00000130830
[truncated: 10,082 more rows]
