# Supplementary material for: Targeting the MAPK7/MMP9 axis for metastasis in primary bone cancer
Source: Oncogene. 2020 Jul 13;39(33):5553–69. doi: 10.1038/s41388-020-1379-0 (PMC7426263; doi:10.1038/s41388-020-1379-0)
Supplement: Supplementary file 7 — Suppl. File 3 [file 41388_2020_1379_MOESM7_ESM.xlsx]

## Sheet: 41 WGCNA
Black	ENSG00000254772	eukaryotic translation elongation factor 1 gamma(EEF1G)
Black	ENSG00000174748	ribosomal protein L15(RPL15)
Black	ENSG00000122406	ribosomal protein L5(RPL5)
Black	ENSG00000168028	ribosomal protein SA(RPSA)
Black	ENSG00000188846	ribosomal protein L14(RPL14)
Black	ENSG00000116251	ribosomal protein L22(RPL22)
Black	ENSG00000122566	heterogeneous nuclear ribonucleoprotein A2/B1(HNRNPA2B1)
Black	ENSG00000117450	peroxiredoxin 1(PRDX1)
Black	ENSG00000109472	carboxypeptidase E(CPE)
Black	ENSG00000159377	proteasome subunit beta 4(PSMB4)
Black	ENSG00000102316	MAGE family member D2(MAGED2)
Black	ENSG00000169439	syndecan 2(SDC2)
Black	ENSG00000105472	C-type lectin domain family 11 member A(CLEC11A)
Black	ENSG00000198856	oligosaccharyltransferase complex non-catalytic subunit(OSTC)
Black	ENSG00000143543	jumping translocation breakpoint(JTB)
Black	ENSG00000117592	peroxiredoxin 6(PRDX6)
Black	ENSG00000159352	proteasome 26S subunit, non-ATPase 4(PSMD4)
Black	ENSG00000143870	protein disulfide isomerase family A member 6(PDIA6)
Black	ENSG00000116459	ATP synthase, H+ transporting, mitochondrial Fo complex subunit B1(ATP5F1)
Black	ENSG00000163468	chaperonin containing TCP1 subunit 3(CCT3)
Black	ENSG00000100804	proteasome subunit beta 5(PSMB5)
Black	ENSG00000125968	inhibitor of DNA binding 1, HLH protein(ID1)
Black	ENSG00000135624	chaperonin containing TCP1 subunit 7(CCT7)
Black	ENSG00000100764	proteasome 26S subunit, ATPase 1(PSMC1)
Black	ENSG00000084623	eukaryotic translation initiation factor 3 subunit I(EIF3I)
Black	ENSG00000138085	all-trans retinoic acid induced differentiation factor(ATRAID)
Black	ENSG00000100353	eukaryotic translation initiation factor 3 subunit D(EIF3D)
Black	ENSG00000178035	inosine monophosphate dehydrogenase 2(IMPDH2)
Black	ENSG00000122565	chromobox 3(CBX3)
Black	ENSG00000143384	BCL2 family apoptosis regulator(MCL1)
Black	ENSG00000114902	signal peptidase complex subunit 1(SPCS1)
Black	ENSG00000063244	U2 small nuclear RNA auxiliary factor 2(U2AF2)
Black	ENSG00000100567	proteasome subunit alpha 3(PSMA3)
Black	ENSG00000108106	ubiquitin conjugating enzyme E2 S(UBE2S)
Black	ENSG00000163931	transketolase(TKT)
Black	ENSG00000130520	LSM4 homolog, U6 small nuclear RNA and mRNA degradation associated(LSM4)
Black	ENSG00000169718	dihydrouridine synthase 1 like(DUS1L)
Black	ENSG00000087365	splicing factor 3b subunit 2(SF3B2)
Black	ENSG00000135916	integral membrane protein 2C(ITM2C)
Black	ENSG00000143420	endosulfine alpha(ENSA)
Black	ENSG00000189060	H1 histone family member 0(H1F0)
Black	ENSG00000170374	Sp7 transcription factor(SP7)
Black	ENSG00000185359	hepatocyte growth factor-regulated tyrosine kinase substrate(HGS)
Black	ENSG00000183684	Aly/REF export factor(ALYREF)
Black	ENSG00000272196	histone cluster 2 H2A family member a4(HIST2H2AA4)
Black	ENSG00000213923	LOC400927-CSNK1E readthrough(LOC400927-CSNK1E)
Black	ENSG00000120963	zinc finger protein 706(ZNF706)
Black	ENSG00000074201	chloride nucleotide-sensitive channel 1A(CLNS1A)
Black	ENSG00000100196	KDEL endoplasmic reticulum protein retention receptor 3(KDELR3)
Black	ENSG00000161671	ER membrane protein complex subunit 10(EMC10)
Black	ENSG00000115484	chaperonin containing TCP1 subunit 4(CCT4)
Black	ENSG00000175063	ubiquitin conjugating enzyme E2 C(UBE2C)
Black	ENSG00000116679	influenza virus NS1A binding protein(IVNS1ABP)
Black	ENSG00000173933	RNA binding motif protein 4(RBM4)
Black	ENSG00000101084	chromosome 20 open reading frame 24(C20orf24)
Black	ENSG00000266472	mitochondrial ribosomal protein S21(MRPS21)
Black	ENSG00000178057	NADH:ubiquinone oxidoreductase complex assembly factor 3(NDUFAF3)
Black	ENSG00000012061	ERCC excision repair 1, endonuclease non-catalytic subunit(ERCC1)
Black	ENSG00000137509	prolylcarboxypeptidase(PRCP)
Black	ENSG00000143727	acid phosphatase 1, soluble(ACP1)
Black	ENSG00000188529	serine and arginine rich splicing factor 10(SRSF10)
Black	ENSG00000165915	solute carrier family 39 member 13(SLC39A13)
Black	ENSG00000095739	BMP and activin membrane bound inhibitor(BAMBI)
Black	ENSG00000138363	5-aminoimidazole-4-carboxamide ribonucleotide formyltransferase/IMP cyclohydrolase(ATIC)
Black	ENSG00000167775	CD320 molecule(CD320)
Black	ENSG00000142657	phosphogluconate dehydrogenase(PGD)
Black	ENSG00000102225	cyclin dependent kinase 16(CDK16)
Black	ENSG00000142230	SUMO1 activating enzyme subunit 1(SAE1)
Black	ENSG00000137955	Rab geranylgeranyltransferase beta subunit(RABGGTB)
Black	ENSG00000141551	casein kinase 1 delta(CSNK1D)
Black	ENSG00000105058	family with sequence similarity 32 member A(FAM32A)
Black	ENSG00000183207	RuvB like AAA ATPase 2(RUVBL2)
Black	ENSG00000090520	DnaJ heat shock protein family (Hsp40) member B11(DNAJB11)
Black	ENSG00000055070	SUZ RNA binding domain containing 1(SZRD1)
Black	ENSG00000071564	transcription factor 3(TCF3)
Black	ENSG00000145337	PIGY upstream reading frame(PYURF)
Black	ENSG00000213593	thioredoxin related transmembrane protein 2(TMX2)
Black	ENSG00000130725	ubiquitin conjugating enzyme E2 M(UBE2M)
Black	ENSG00000144895	eukaryotic translation initiation factor 2A(EIF2A)
Black	ENSG00000115756	hippocalcin like 1(HPCAL1)
Black	ENSG00000173918	C1q and tumor necrosis factor related protein 1(C1QTNF1)
Black	ENSG00000128699	ORMDL sphingolipid biosynthesis regulator 1(ORMDL1)
Black	ENSG00000143436	mitochondrial ribosomal protein L9(MRPL9)
Black	ENSG00000183527	proteasome assembly chaperone 1(PSMG1)
Black	ENSG00000126067	proteasome subunit beta 2(PSMB2)
Black	ENSG00000108671	proteasome 26S subunit, non-ATPase 11(PSMD11)
Black	ENSG00000079150	FK506 binding protein 7(FKBP7)
Black	ENSG00000127837	angio associated migratory cell protein(AAMP)
Black	ENSG00000104872	PIH1 domain containing 1(PIH1D1)
Black	ENSG00000110107	pre-mRNA processing factor 19(PRPF19)
Black	ENSG00000116857	transmembrane protein 9(TMEM9)
Black	ENSG00000122674	CCZ1 homolog, vacuolar protein trafficking and biogenesis associated(CCZ1)
Black	ENSG00000167747	chromosome 19 open reading frame 48(C19orf48)
Black	ENSG00000078140	ubiquitin conjugating enzyme E2 K(UBE2K)
Black	ENSG00000101367	microtubule associated protein RP/EB family member 1(MAPRE1)
Black	ENSG00000173692	proteasome 26S subunit, non-ATPase 1(PSMD1)
Black	ENSG00000188739	RNA binding motif protein 34(RBM34)
Black	ENSG00000138777	pyrophosphatase (inorganic) 2(PPA2)
Black	ENSG00000100029	pescadillo ribosomal biogenesis factor 1(PES1)
Black	ENSG00000181924	cytochrome c oxidase assembly factor 4 homolog(COA4)
Black	ENSG00000077235	general transcription factor IIIC subunit 1(GTF3C1)
Black	ENSG00000107821	Kazal type serine peptidase inhibitor domain 1(KAZALD1)
Black	ENSG00000169710	fatty acid synthase(FASN)
Black	ENSG00000188157	agrin(AGRN)
Black	ENSG00000140395	WD repeat domain 61(WDR61)
Black	ENSG00000088833	NSFL1 cofactor(NSFL1C)
Black	ENSG00000147586	mitochondrial ribosomal protein S28(MRPS28)
Black	ENSG00000095059	deoxyhypusine synthase(DHPS)
Black	ENSG00000172775	family with sequence similarity 192 member A(FAM192A)
Black	ENSG00000117419	ERI1 exoribonuclease family member 3(ERI3)
Black	ENSG00000239900	adenylosuccinate lyase(ADSL)
Black	ENSG00000185721	developmentally regulated GTP binding protein 1(DRG1)
Black	ENSG00000103549	ring finger protein 40(RNF40)
Black	ENSG00000164062	acylaminoacyl-peptide hydrolase(APEH)
Black	ENSG00000150316	CWC15 spliceosome associated protein homolog(CWC15)
Black	ENSG00000137776	SAFB like transcription modulator(SLTM)
Black	ENSG00000081189	myocyte enhancer factor 2C(MEF2C)
Black	ENSG00000173546	chondroitin sulfate proteoglycan 4(CSPG4)
Black	ENSG00000214706	interferon related developmental regulator 2(IFRD2)
Black	ENSG00000130204	translocase of outer mitochondrial membrane 40(TOMM40)
Black	ENSG00000154856	APC down-regulated 1(APCDD1)
Black	ENSG00000157191	NECAP endocytosis associated 2(NECAP2)
Black	ENSG00000141562	nuclear prelamin A recognition factor(NARF)
Black	ENSG00000079999	kelch like ECH associated protein 1(KEAP1)
Black	ENSG00000166562	SEC11 homolog C, signal peptidase complex subunit(SEC11C)
Black	ENSG00000140995	differentially expressed in FDCP 8 homolog(DEF8)
Black	ENSG00000033100	chondroitin polymerizing factor 2(CHPF2)
Black	ENSG00000149541	beta-1,3-glucuronyltransferase 3(B3GAT3)
Black	ENSG00000104969	small glutamine rich tetratricopeptide repeat containing alpha(SGTA)
Black	ENSG00000149196	Hikeshi, heat shock protein nuclear import factor(HIKESHI)
Black	ENSG00000121073	solute carrier family 35 member B1(SLC35B1)
Black	ENSG00000163875	MYST/Esa1 associated factor 6(MEAF6)
Black	ENSG00000124207	chromosome segregation 1 like(CSE1L)
Black	ENSG00000189266	proline rich nuclear receptor coactivator 2(PNRC2)
Black	ENSG00000179335	CDC like kinase 3(CLK3)
Black	ENSG00000198960	armadillo repeat containing, X-linked 6(ARMCX6)
Black	ENSG00000125944	heterogeneous nuclear ribonucleoprotein R(HNRNPR)
Black	ENSG00000149480	metastasis associated 1 family member 2(MTA2)
Black	ENSG00000164904	aldehyde dehydrogenase 7 family member A1(ALDH7A1)
Black	ENSG00000175324	LSM1 homolog, mRNA degradation associated(LSM1)
Black	ENSG00000101194	solute carrier family 17 member 9(SLC17A9)
Black	ENSG00000101363	mannosidase beta like(MANBAL)
Black	ENSG00000133275	casein kinase 1 gamma 2(CSNK1G2)
Black	ENSG00000147535	phospholipid phosphatase 5(PLPP5)
Black	ENSG00000163930	BRCA1 associated protein 1(BAP1)
Black	ENSG00000163714	U2 snRNP associated SURP domain containing(U2SURP)
Black	ENSG00000128309	mercaptopyruvate sulfurtransferase(MPST)
Black	ENSG00000101161	pre-mRNA processing factor 6(PRPF6)
Black	ENSG00000144029	mitochondrial ribosomal protein S5(MRPS5)
Black	ENSG00000116685	KIAA2013(KIAA2013)
Black	ENSG00000137038	transmembrane protein 261(TMEM261)
Black	ENSG00000164934	DDB1 and CUL4 associated factor 13(DCAF13)
Black	ENSG00000163520	fibulin 2(FBLN2)
Black	ENSG00000176261	zinc finger and BTB domain containing 8 opposite strand(ZBTB8OS)
Black	ENSG00000079616	kinesin family member 22(KIF22)
Black	ENSG00000100401	Ran GTPase activating protein 1(RANGAP1)
Black	ENSG00000125901	mitochondrial ribosomal protein S26(MRPS26)
Black	ENSG00000071994	programmed cell death 2(PDCD2)
Black	ENSG00000204673	AKT1 substrate 1(AKT1S1)
Black	ENSG00000183513	cytochrome c oxidase assembly factor 5(COA5)
Black	ENSG00000165688	peptidase, mitochondrial processing alpha subunit(PMPCA)
Black	ENSG00000097021	acyl-CoA thioesterase 7(ACOT7)
Black	ENSG00000029993	high mobility group box 3(HMGB3)
Black	ENSG00000214160	ALG3, alpha-1,3- mannosyltransferase(ALG3)
Black	ENSG00000006118	transmembrane protein 132A(TMEM132A)
Black	ENSG00000148229	DNA polymerase epsilon 3, accessory subunit(POLE3)
Black	ENSG00000013275	proteasome 26S subunit, ATPase 4(PSMC4)
Black	ENSG00000108559	nucleoporin 88(NUP88)
Black	ENSG00000180573	histone cluster 1 H2A family member c(HIST1H2AC)
Black	ENSG00000138095	leucine rich pentatricopeptide repeat containing(LRPPRC)
Black	ENSG00000177479	ariadne RBR E3 ubiquitin protein ligase 2(ARIH2)
Black	ENSG00000106484	mesoderm specific transcript(MEST)
Black	ENSG00000061938	tyrosine kinase non receptor 2(TNK2)
Black	ENSG00000128708	histone acetyltransferase 1(HAT1)
Black	ENSG00000100410	PHD finger protein 5A(PHF5A)
Black	ENSG00000133265	HSPA (Hsp70) binding protein 1(HSPBP1)
Black	ENSG00000010270	STARD3 N-terminal like(STARD3NL)
Black	ENSG00000011052	NME1-NME2 readthrough(NME1-NME2)
Black	ENSG00000124785	neuritin 1(NRN1)
Black	ENSG00000109917	ZPR1 zinc finger(ZPR1)
Black	ENSG00000119042	SATB homeobox 2(SATB2)
Black	ENSG00000159063	ALG8, alpha-1,3-glucosyltransferase(ALG8)
Black	ENSG00000166902	mitochondrial ribosomal protein L16(MRPL16)
Black	ENSG00000105443	cytohesin 2(CYTH2)
Black	ENSG00000123179	emopamil binding protein like(EBPL)
Black	ENSG00000129910	cadherin 15(CDH15)
Black	ENSG00000114745	golgi reassembly stacking protein 1(GORASP1)
Black	ENSG00000184277	TM2 domain containing 3(TM2D3)
Black	ENSG00000100211	chibby family member 1, beta catenin antagonist(CBY1)
Black	ENSG00000167470	midnolin(MIDN)
Black	ENSG00000076604	TNF receptor associated factor 4(TRAF4)
Black	ENSG00000075914	exosome component 7(EXOSC7)
Black	ENSG00000167771	REST corepressor 2(RCOR2)
Black	ENSG00000148396	SEC16 homolog A, endoplasmic reticulum export factor(SEC16A)
Black	ENSG00000164109	MAD2 mitotic arrest deficient-like 1 (yeast)(MAD2L1)
Black	ENSG00000141295	secernin 2(SCRN2)
Black	ENSG00000132313	mitochondrial ribosomal protein L35(MRPL35)
Black	ENSG00000214087	ADP ribosylation factor like GTPase 16(ARL16)
Black	ENSG00000124802	eukaryotic translation elongation factor 1 epsilon 1(EEF1E1)
Black	ENSG00000077254	ubiquitin specific peptidase 33(USP33)
Black	ENSG00000266028	SLIT-ROBO Rho GTPase activating protein 2(SRGAP2)
Black	ENSG00000115657	ATP binding cassette subfamily B member 6 (Langereis blood group)(ABCB6)
Black	ENSG00000115275	mannosyl-oligosaccharide glucosidase(MOGS)
Black	ENSG00000158315	rhomboid like 2(RHBDL2)
Black	ENSG00000182195	leucine zipper down-regulated in cancer 1(LDOC1)
Black	ENSG00000131368	mitochondrial ribosomal protein S25(MRPS25)
Black	ENSG00000179051	regulator of chromosome condensation 2(RCC2)
Black	ENSG00000157456	cyclin B2(CCNB2)
Black	ENSG00000141012	galactosamine (N-acetyl)-6-sulfatase(GALNS)
Black	ENSG00000189184	protocadherin 18(PCDH18)
Black	ENSG00000204262	collagen type V alpha 2 chain(COL5A2)
Black	ENSG00000197461	platelet derived growth factor subunit A(PDGFA)
Black	ENSG00000125378	bone morphogenetic protein 4(BMP4)
Black	ENSG00000280789	PAXIP1 associated glutamate rich protein 1(PAGR1)
Black	ENSG00000011260	UTP18, small subunit processome component(UTP18)
Black	ENSG00000112578	bystin like(BYSL)
Black	ENSG00000163703	cysteine rich with EGF like domains 1(CRELD1)
Black	ENSG00000160818	G-patch domain containing 4(GPATCH4)
Black	ENSG00000103942	homer scaffolding protein 2(HOMER2)
Black	ENSG00000149294	neural cell adhesion molecule 1(NCAM1)
Black	ENSG00000132823	oxidative stress responsive serine rich 1(OSER1)
Black	ENSG00000164683	hes related family bHLH transcription factor with YRPW motif 1(HEY1)
Black	ENSG00000035141	family with sequence similarity 136 member A(FAM136A)
Black	ENSG00000123124	WW domain containing E3 ubiquitin protein ligase 1(WWP1)
Black	ENSG00000168476	receptor accessory protein 4(REEP4)
Black	ENSG00000167977	potassium channel tetramerization domain containing 5(KCTD5)
Black	ENSG00000109534	GAR1 ribonucleoprotein(GAR1)
Black	ENSG00000114316	ubiquitin specific peptidase 4(USP4)
Black	ENSG00000213024	nucleoporin 62(NUP62)
Black	ENSG00000162493	podoplanin(PDPN)
Black	ENSG00000125967	N-terminal EF-hand calcium binding protein 3(NECAB3)
Black	ENSG00000145979	TBC1D7-LOC100130357 readthrough(TBC1D7-LOC100130357)
Black	ENSG00000175581	mitochondrial ribosomal protein L48(MRPL48)
Black	ENSG00000119203	cleavage and polyadenylation specific factor 3(CPSF3)
Black	ENSG00000135945	REV1, DNA directed polymerase(REV1)
Black	ENSG00000132661	nuclear transport factor 2 like export factor 1(NXT1)
Black	ENSG00000261740	BOLA2-SMG1P6 readthrough(BOLA2-SMG1P6)
Black	ENSG00000103168	TATA-box binding protein associated factor, RNA polymerase I subunit C(TAF1C)
Black	ENSG00000138433	corepressor interacting with RBPJ, 1(CIR1)
Black	ENSG00000071051	NCK adaptor protein 2(NCK2)
Black	ENSG00000070501	DNA polymerase beta(POLB)
Black	ENSG00000069998	cat eye syndrome chromosome region, candidate 5(CECR5)
Black	ENSG00000135698	M-phase phosphoprotein 6(MPHOSPH6)
Black	ENSG00000156990	RNA pseudouridylate synthase domain containing 3(RPUSD3)
Black	ENSG00000143390	regulatory factor X5(RFX5)
Black	ENSG00000185800	dystrophia myotonica, WD repeat containing(DMWD)
Black	ENSG00000254986	dipeptidyl peptidase 3(DPP3)
Black	ENSG00000064195	distal-less homeobox 3(DLX3)
Black	ENSG00000114054	propionyl-CoA carboxylase beta subunit(PCCB)
Black	ENSG00000149476	triokinase and FMN cyclase(TKFC)
Black	ENSG00000100722	zinc finger CCCH-type containing 14(ZC3H14)
Black	ENSG00000007923	DnaJ heat shock protein family (Hsp40) member C11(DNAJC11)
Black	ENSG00000241127	Yae1 domain containing 1(YAE1D1)
Black	ENSG00000088826	spermine oxidase(SMOX)
Black	ENSG00000156873	phosphorylase kinase catalytic subunit gamma 2(PHKG2)
Black	ENSG00000101473	acyl-CoA thioesterase 8(ACOT8)
Black	ENSG00000167302	TEPSIN, adaptor related protein complex 4 accessory protein(TEPSIN)
Black	ENSG00000147654	estrogen receptor binding site associated, antigen, 9(EBAG9)
Black	ENSG00000137824	regulator of microtubule dynamics 3(RMDN3)
Black	ENSG00000137070	interleukin 11 receptor subunit alpha(IL11RA)
Black	ENSG00000173917	homeobox B2(HOXB2)
Black	ENSG00000055163	cytoplasmic FMR1 interacting protein 2(CYFIP2)
Black	ENSG00000184678	histone cluster 2 H2B family member e(HIST2H2BE)
Black	ENSG00000112996	mitochondrial ribosomal protein S30(MRPS30)
Black	ENSG00000101057	MYB proto-oncogene like 2(MYBL2)
Black	ENSG00000142252	gem nuclear organelle associated protein 7(GEMIN7)
Black	ENSG00000100379	potassium channel tetramerization domain containing 17(KCTD17)
Black	ENSG00000183891	tetratricopeptide repeat domain 32(TTC32)
Black	ENSG00000105325	fizzy/cell division cycle 20 related 1(FZR1)
Black	ENSG00000157978	low density lipoprotein receptor adaptor protein 1(LDLRAP1)
Black	ENSG00000149262	integrator complex subunit 4(INTS4)
Black	ENSG00000131779	peroxisomal biogenesis factor 11 beta(PEX11B)
Black	ENSG00000166851	polo like kinase 1(PLK1)
Black	ENSG00000105552	branched chain amino acid transaminase 2(BCAT2)
Black	ENSG00000146232	NFKB inhibitor epsilon(NFKBIE)
Black	ENSG00000047579	dystrobrevin binding protein 1(DTNBP1)
Black	ENSG00000197172	MAGE family member A6(MAGEA6)
Black	ENSG00000172936	myeloid differentiation primary response 88(MYD88)
Black	ENSG00000169926	Kruppel like factor 13(KLF13)
Black	ENSG00000213190	myeloid/lymphoid or mixed-lineage leukemia; translocated to, 11(MLLT11)
Black	ENSG00000172046	ubiquitin specific peptidase 19(USP19)
Black	ENSG00000112787	fibrosin like 1(FBRSL1)
Black	ENSG00000270882	histone cluster 2 H4 family member a(HIST2H4A)
Black	ENSG00000169957	zinc finger protein 768(ZNF768)
Black	ENSG00000053254	forkhead box N3(FOXN3)
Black	ENSG00000095066	hook microtubule tethering protein 2(HOOK2)
Black	ENSG00000110721	choline kinase alpha(CHKA)
Black	ENSG00000214113	LYR motif containing 4(LYRM4)
Black	ENSG00000100162	centromere protein M(CENPM)
Black	ENSG00000185813	phosphate cytidylyltransferase 2, ethanolamine(PCYT2)
Black	ENSG00000182774	ribosomal protein S17(RPS17)
Black	ENSG00000073050	X-ray repair cross complementing 1(XRCC1)
Black	ENSG00000125863	McKusick-Kaufman syndrome(MKKS)
Black	ENSG00000141428	chromosome 18 open reading frame 21(C18orf21)
Black	ENSG00000169093	acetylserotonin O-methyltransferase-like(ASMTL)
Black	ENSG00000158234	Fas apoptotic inhibitory molecule(FAIM)
Black	ENSG00000007047	microtubule affinity regulating kinase 4(MARK4)
Black	ENSG00000173653	Ras converting CAAX endopeptidase 1(RCE1)
Black	ENSG00000137441	fibroblast growth factor binding protein 2(FGFBP2)
Black	ENSG00000114650	SREBF chaperone(SCAP)
Black	ENSG00000140905	glycine cleavage system protein H(GCSH)
Black	ENSG00000135372	N-acetyltransferase 10(NAT10)
Black	ENSG00000105618	pre-mRNA processing factor 31(PRPF31)
Black	ENSG00000184916	jagged 2(JAG2)
Black	ENSG00000185112	family with sequence similarity 43 member A(FAM43A)
Black	ENSG00000239382	alkB homolog 6(ALKBH6)
Black	ENSG00000158545	zinc finger CCCH-type containing 18(ZC3H18)
Black	ENSG00000096063	SRSF protein kinase 1(SRPK1)
Black	ENSG00000151689	inositol polyphosphate-1-phosphatase(INPP1)
Black	ENSG00000169084	dehydrogenase/reductase X-linked(DHRSX)
Black	ENSG00000183048	solute carrier family 25 member 10(SLC25A10)
Black	ENSG00000197136	pecanex homolog 3 (Drosophila)(PCNX3)
Black	ENSG00000100418	desumoylating isopeptidase 1(DESI1)
Black	ENSG00000126883	nucleoporin 214(NUP214)
Black	ENSG00000167685	zinc finger protein 444(ZNF444)
Black	ENSG00000175376	eukaryotic translation initiation factor 1A domain containing(EIF1AD)
Black	ENSG00000198498	translation machinery associated 16 homolog(TMA16)
Black	ENSG00000164758	mediator complex subunit 30(MED30)
Black	ENSG00000026559	potassium voltage-gated channel modifier subfamily G member 1(KCNG1)
Black	ENSG00000125170	docking protein 4(DOK4)
Black	ENSG00000178149	DALR anticodon binding domain containing 3(DALRD3)
Black	ENSG00000125746	echinoderm microtubule associated protein like 2(EML2)
Black	ENSG00000069509	FUN14 domain containing 1(FUNDC1)
Black	ENSG00000136848	DAB2 interacting protein(DAB2IP)
Black	ENSG00000168569	transmembrane protein 223(TMEM223)
Black	ENSG00000142751	GPN-loop GTPase 2(GPN2)
Black	ENSG00000057935	metastasis associated 1 family member 3(MTA3)
Black	ENSG00000142444	translocase of inner mitochondrial membrane 29(TIMM29)
Black	ENSG00000116120	phenylalanyl-tRNA synthetase beta subunit(FARSB)
Black	ENSG00000175792	RuvB like AAA ATPase 1(RUVBL1)
Black	ENSG00000110066	lysine methyltransferase 5B(KMT5B)
Black	ENSG00000143815	lamin B receptor(LBR)
Black	ENSG00000146143	primase (DNA) subunit 2(PRIM2)
Black	ENSG00000100226	GTP binding protein 1(GTPBP1)
Black	ENSG00000178053	myeloid leukemia factor 1(MLF1)
Black	ENSG00000105088	olfactomedin 2(OLFM2)
Black	ENSG00000161179	YdjC homolog (bacterial)(YDJC)
Black	ENSG00000105607	glutaryl-CoA dehydrogenase(GCDH)
Black	ENSG00000167380	zinc finger protein 226(ZNF226)
Black	ENSG00000183337	BCL6 corepressor(BCOR)
Black	ENSG00000141076	UTP4, small subunit processome component(UTP4)
Black	ENSG00000174684	beta-1,4-glucuronyltransferase 1(B4GAT1)
Black	ENSG00000204070	SYS1, golgi trafficking protein(SYS1)
Black	ENSG00000100209	HscB mitochondrial iron-sulfur cluster cochaperone(HSCB)
Black	ENSG00000168904	leucine rich repeat containing 28(LRRC28)
Black	ENSG00000162623	tRNA-yW synthesizing protein 3 homolog(TYW3)
Black	ENSG00000168061	SAC3 domain containing 1(SAC3D1)
Black	ENSG00000163933	RFT1 homolog(RFT1)
Black	ENSG00000256060	trafficking protein particle complex 2B(TRAPPC2B)
Black	ENSG00000156970	BUB1 mitotic checkpoint serine/threonine kinase B(BUB1B)
Black	ENSG00000142330	calpain 10(CAPN10)
Black	ENSG00000196873	COBW domain containing 3(CBWD3)
Black	ENSG00000059691	glutamyl-tRNA amidotransferase subunit B(GATB)
Black	ENSG00000175575	proteasomal ATPase associated factor 1(PAAF1)
Black	ENSG00000172530	BTG3 associated nuclear protein(BANP)
Black	ENSG00000137274	biphenyl hydrolase like(BPHL)
Black	ENSG00000128891	chromosome 15 open reading frame 57(C15orf57)
Black	ENSG00000105447	glutamate rich WD repeat containing 1(GRWD1)
Black	ENSG00000158805	zinc finger protein 276(ZNF276)
Black	ENSG00000132603	NIP7, nucleolar pre-rRNA processing protein(NIP7)
Black	ENSG00000146670	cell division cycle associated 5(CDCA5)
Black	ENSG00000110435	pyruvate dehydrogenase complex component X(PDHX)
Black	ENSG00000088038	CCR4-NOT transcription complex subunit 3(CNOT3)
Black	ENSG00000091651	origin recognition complex subunit 6(ORC6)
Black	ENSG00000188342	general transcription factor IIF subunit 2(GTF2F2)
Black	ENSG00000156958	galactokinase 2(GALK2)
Black	ENSG00000100151	protein interacting with PRKCA 1(PICK1)
Black	ENSG00000137720	chromosome 11 open reading frame 1(C11orf1)
Black	ENSG00000196284	SPT3 homolog, SAGA and STAGA complex component(SUPT3H)
Black	ENSG00000143748	nuclear VCP-like(NVL)
Black	ENSG00000171453	RNA polymerase I subunit C(POLR1C)
Black	ENSG00000273136	neuroblastoma breakpoint family member 26(NBPF26)
Black	ENSG00000104064	GA binding protein transcription factor beta subunit 1(GABPB1)
Black	ENSG00000050393	mitochondrial calcium uniporter regulator 1(MCUR1)
Black	ENSG00000004864	solute carrier family 25 member 13(SLC25A13)
Black	ENSG00000084693	ATP/GTP binding protein like 5(AGBL5)
Black	ENSG00000153944	musashi RNA binding protein 2(MSI2)
Black	ENSG00000103064	solute carrier family 7 member 6(SLC7A6)
Black	ENSG00000164818	dynein axonemal assembly factor 5(DNAAF5)
Black	ENSG00000140854	katanin regulatory subunit B1(KATNB1)
Black	ENSG00000118162	kaptin, actin binding protein(KPTN)
Black	ENSG00000203666	EF-hand calcium binding domain 2(EFCAB2)
Black	ENSG00000115946	partner of NOB1 homolog(PNO1)
Black	ENSG00000010361	fuzzy planar cell polarity protein(FUZ)
Black	ENSG00000178537	solute carrier family 25 member 20(SLC25A20)
Black	ENSG00000175931	ubiquitin conjugating enzyme E2 O(UBE2O)
Black	ENSG00000075399	VPS9 domain containing 1(VPS9D1)
Black	ENSG00000148498	par-3 family cell polarity regulator(PARD3)
Black	ENSG00000002919	sorting nexin 11(SNX11)
Black	ENSG00000154930	acyl-CoA synthetase short-chain family member 1(ACSS1)
Black	ENSG00000196449	yrdC N6-threonylcarbamoyltransferase domain containing(YRDC)
Black	ENSG00000122643	5'-nucleotidase, cytosolic IIIA(NT5C3A)
Black	ENSG00000174943	potassium channel tetramerization domain containing 13(KCTD13)
Black	ENSG00000145191	eukaryotic translation initiation factor 2B subunit epsilon(EIF2B5)
Black	ENSG00000162972	matrix AAA peptidase interacting protein 1(MAIP1)
Black	ENSG00000144554	Fanconi anemia complementation group D2(FANCD2)
Black	ENSG00000114126	transcription factor Dp-2(TFDP2)
Black	ENSG00000198157	high mobility group nucleosome binding domain 5(HMGN5)
Black	ENSG00000170604	interferon regulatory factor 2 binding protein 1(IRF2BP1)
Black	ENSG00000105321	coiled-coil domain containing 9(CCDC9)
Black	ENSG00000069482	galanin and GMAP prepropeptide(GAL)
Black	ENSG00000274602	phosphatidylinositol 4-kinase alpha pseudogene 1(PI4KAP1)
Black	ENSG00000135074	ADAM metallopeptidase domain 19(ADAM19)
Black	ENSG00000111452	adhesion G protein-coupled receptor D1(ADGRD1)
Black	ENSG00000181026	apoptosis enhancing nuclease(AEN)
Black	ENSG00000129521	egl-9 family hypoxia inducible factor 3(EGLN3)
Black	ENSG00000124635	histone cluster 1 H2B family member j(HIST1H2BJ)
Black	ENSG00000134758	ring finger protein 138(RNF138)
Black	ENSG00000119878	CXXC repeat containing interactor of PDZ3 domain(CRIPT)
Black	ENSG00000099364	F-box and leucine rich repeat protein 19(FBXL19)
Black	ENSG00000143033	metal response element binding transcription factor 2(MTF2)
Black	ENSG00000131269	ATP binding cassette subfamily B member 7(ABCB7)
Black	ENSG00000072518	microtubule affinity regulating kinase 2(MARK2)
Black	ENSG00000221923	zinc finger protein 880(ZNF880)
Black	ENSG00000168434	component of oligomeric golgi complex 7(COG7)
Black	ENSG00000166426	cellular retinoic acid binding protein 1(CRABP1)
Black	ENSG00000144115	threonine synthase like 2(THNSL2)
Black	ENSG00000196586	myosin VI(MYO6)
Black	ENSG00000129932	deoxyhypusine hydroxylase/monooxygenase(DOHH)
Black	ENSG00000101997	coiled-coil domain containing 22(CCDC22)
Black	ENSG00000148843	programmed cell death 11(PDCD11)
Black	ENSG00000279457	WAS protein family homolog 2-like(LOC102723897)
Black	ENSG00000171161	zinc finger protein 672(ZNF672)
Black	ENSG00000166166	tRNA methyltransferase 61A(TRMT61A)
Black	ENSG00000110680	calcitonin related polypeptide alpha(CALCA)
Black	ENSG00000104221	BRF2, RNA polymerase III transcription initiation factor 50 kDa subunit(BRF2)
Black	ENSG00000149554	checkpoint kinase 1(CHEK1)
Black	ENSG00000113569	nucleoporin 155(NUP155)
Black	ENSG00000102078	solute carrier family 25 member 14(SLC25A14)
Black	ENSG00000101811	cleavage stimulation factor subunit 2(CSTF2)
Black	ENSG00000166863	tachykinin 3(TAC3)
Black	ENSG00000153561	required for meiotic nuclear division 5 homolog A(RMND5A)
Black	ENSG00000259431	thiamine triphosphatase(THTPA)
Black	ENSG00000110172	cysteine and histidine rich domain containing 1(CHORDC1)
Black	ENSG00000125812	GDNF inducible zinc finger protein 1(GZF1)
Black	ENSG00000101189	MRG domain binding protein(MRGBP)
Black	ENSG00000066427	ataxin 3(ATXN3)
Black	ENSG00000081760	acetoacetyl-CoA synthetase(AACS)
Black	ENSG00000134138	Meis homeobox 2(MEIS2)
Black	ENSG00000149016	terminal uridylyl transferase 1, U6 snRNA-specific(TUT1)
Black	ENSG00000163795	zinc finger protein 513(ZNF513)
Black	ENSG00000138035	polyribonucleotide nucleotidyltransferase 1(PNPT1)
Black	ENSG00000108984	mitogen-activated protein kinase kinase 6(MAP2K6)
Black	ENSG00000225973	PIGB opposite strand 1(PIGBOS1)
Black	ENSG00000183943	protein kinase, X-linked(PRKX)
Black	ENSG00000188070	chromosome 11 open reading frame 95(C11orf95)
Black	ENSG00000168234	tetratricopeptide repeat domain 39C(TTC39C)
Black	ENSG00000177732	SRY-box 12(SOX12)
Black	ENSG00000110583	N(alpha)-acetyltransferase 40, NatD catalytic subunit(NAA40)
Black	ENSG00000247315	zinc finger CCHC-type containing 3(ZCCHC3)
Black	ENSG00000204178	transmembrane protein 57(TMEM57)
Black	ENSG00000254093	PIN2/TERF1 interacting, telomerase inhibitor 1(PINX1)
Black	ENSG00000165138	ankyrin repeat and sterile alpha motif domain containing 6(ANKS6)
Black	ENSG00000165661	quiescin sulfhydryl oxidase 2(QSOX2)
Black	ENSG00000101144	bone morphogenetic protein 7(BMP7)
Black	ENSG00000124787	ribonuclease P/MRP subunit p40(RPP40)
Black	ENSG00000119772	DNA methyltransferase 3 alpha(DNMT3A)
Black	ENSG00000173638	solute carrier family 19 member 1(SLC19A1)
Black	ENSG00000179750	apolipoprotein B mRNA editing enzyme catalytic subunit 3B(APOBEC3B)
Black	ENSG00000169016	E2F transcription factor 6(E2F6)
Black	ENSG00000135775	component of oligomeric golgi complex 2(COG2)
Black	ENSG00000140451	PIF1 5'-to-3' DNA helicase(PIF1)
Black	ENSG00000171103	tRNA methyltransferase 61B(TRMT61B)
Black	ENSG00000124608	alanyl-tRNA synthetase 2, mitochondrial(AARS2)
Black	ENSG00000243364	ephrin A4(EFNA4)
Black	ENSG00000163002	nucleoporin 35(NUP35)
Black	ENSG00000178531	cortexin 1(CTXN1)
Black	ENSG00000124444	zinc finger protein 576(ZNF576)
Black	ENSG00000243477	N-acetyltransferase 6(NAT6)
Black	ENSG00000268606	MAGE family member A2(MAGEA2)
Black	ENSG00000065600	transmembrane protein 206(TMEM206)
Black	ENSG00000104299	integrator complex subunit 9(INTS9)
Black	ENSG00000153094	BCL2 like 11(BCL2L11)
Black	ENSG00000164051	coiled-coil domain containing 51(CCDC51)
Black	ENSG00000140263	sorbitol dehydrogenase(SORD)
Black	ENSG00000060656	protein tyrosine phosphatase, receptor type U(PTPRU)
Black	ENSG00000186787	spindlin family member 2B(SPIN2B)
Black	ENSG00000125962	armadillo repeat containing, X-linked 5(ARMCX5)
Black	ENSG00000089195	tRNA methyltransferase 6(TRMT6)
Black	ENSG00000263465	serine and arginine rich splicing factor 8(SRSF8)
Black	ENSG00000185842	dynein axonemal heavy chain 14(DNAH14)
Black	ENSG00000087008	acyl-CoA oxidase 3, pristanoyl(ACOX3)
Black	ENSG00000116830	transcription termination factor 2(TTF2)
Black	ENSG00000058600	RNA polymerase III subunit E(POLR3E)
Black	ENSG00000168116	KIAA1586(KIAA1586)
Black	ENSG00000176531	pleckstrin homology like domain family B member 3(PHLDB3)
Black	ENSG00000051180	RAD51 recombinase(RAD51)
Black	ENSG00000171017	leucine rich repeat containing 8 family member E(LRRC8E)
Black	ENSG00000139146	family with sequence similarity 60 member A(FAM60A)
Black	ENSG00000130703	oxysterol binding protein like 2(OSBPL2)
Black	ENSG00000136897	mitochondrial ribosomal protein L50(MRPL50)
Black	ENSG00000169851	protocadherin 7(PCDH7)
Black	ENSG00000185085	integrator complex subunit 5(INTS5)
Black	ENSG00000151917	BEN domain containing 6(BEND6)
Black	ENSG00000157870	family with sequence similarity 213 member B(FAM213B)
Black	ENSG00000164066	inturned planar cell polarity protein(INTU)
Black	ENSG00000140320	bromo adjacent homology domain containing 1(BAHD1)
Black	ENSG00000131373	2-hydroxyacyl-CoA lyase 1(HACL1)
Black	ENSG00000144120	transmembrane protein 177(TMEM177)
Black	ENSG00000106868	sushi domain containing 1(SUSD1)
Black	ENSG00000148300	REX4 homolog, 3'-5' exonuclease(REXO4)
Black	ENSG00000102755	fms related tyrosine kinase 1(FLT1)
Black	ENSG00000111845	PAK1 interacting protein 1(PAK1IP1)
Black	ENSG00000131620	anoctamin 1(ANO1)
Black	ENSG00000151466	sodium channel and clathrin linker 1(SCLT1)
Black	ENSG00000163738	methylenetetrahydrofolate dehydrogenase (NADP+ dependent) 2-like(MTHFD2L)
Black	ENSG00000125398	SRY-box 9(SOX9)
Black	ENSG00000137842	transmembrane protein 62(TMEM62)
Black	ENSG00000132004	F-box and WD repeat domain containing 9(FBXW9)
Black	ENSG00000068354	TBC1 domain family member 25(TBC1D25)
Black	ENSG00000126464	proline rich 12(PRR12)
Black	ENSG00000179965	zinc finger protein 771(ZNF771)
Black	ENSG00000196476	chromosome 20 open reading frame 96(C20orf96)
Black	ENSG00000146966	DENN domain containing 2A(DENND2A)
Black	ENSG00000172339	ALG14, UDP-N-acetylglucosaminyltransferase subunit(ALG14)
Black	ENSG00000154310	TRAF2 and NCK interacting kinase(TNIK)
Black	ENSG00000164077	MON1 homolog A, secretory trafficking associated(MON1A)
Black	ENSG00000164338	UTP15, small subunit processome component(UTP15)
Black	ENSG00000179943	FLT3 interacting zinc finger 1(FIZ1)
Black	ENSG00000122592	homeobox A7(HOXA7)
Black	ENSG00000261221	zinc finger protein 865(ZNF865)
Black	ENSG00000090447	transcription factor AP-4(TFAP4)
Black	ENSG00000164087	POC1 centriolar protein A(POC1A)
Black	ENSG00000256683	zinc finger protein 350(ZNF350)
Black	ENSG00000061337	leucine zipper tumor suppressor 1(LZTS1)
Black	ENSG00000164916	forkhead box K1(FOXK1)
Black	ENSG00000167632	trafficking protein particle complex 9(TRAPPC9)
Black	ENSG00000134146	diphthamine biosynthesis 6(DPH6)
Black	ENSG00000176371	zinc finger and SCAN domain containing 2(ZSCAN2)
Black	ENSG00000170549	iroquois homeobox 1(IRX1)
Black	ENSG00000149451	ADAM metallopeptidase domain 33(ADAM33)
Black	ENSG00000196118	coiled-coil domain containing 189(CCDC189)
Black	ENSG00000148296	surfeit 6(SURF6)
Black	ENSG00000050555	laminin subunit gamma 3(LAMC3)
Black	ENSG00000131848	zinc finger and SCAN domain containing 5A(ZSCAN5A)
Black	ENSG00000166133	RNA pseudouridylate synthase domain containing 2(RPUSD2)
Black	ENSG00000140836	zinc finger homeobox 3(ZFHX3)
Black	ENSG00000042286	apoptosis inducing factor, mitochondria associated 2(AIFM2)
Black	ENSG00000155275	tRNA methyltransferase 44 homolog (S. cerevisiae)(TRMT44)
Black	ENSG00000018610	chromosome X open reading frame 56(CXorf56)
Black	ENSG00000083838	zinc finger protein 446(ZNF446)
Black	ENSG00000213965	nudix hydrolase 19(NUDT19)
Black	ENSG00000102996	matrix metallopeptidase 15(MMP15)
Black	ENSG00000186193	suppressor APC domain containing 2(SAPCD2)
Black	ENSG00000228594	fibronectin type III domain containing 10(FNDC10)
Black	ENSG00000143919	calmodulin-lysine N-methyltransferase(CAMKMT)
Black	ENSG00000104783	potassium calcium-activated channel subfamily N member 4(KCNN4)
Black	ENSG00000144659	solute carrier family 25 member 38(SLC25A38)
Black	ENSG00000164976	KIAA1161(KIAA1161)
Black	ENSG00000155330	chromosome 16 open reading frame 87(C16orf87)
Black	ENSG00000215271	homeobox and leucine zipper encoding(HOMEZ)
Black	ENSG00000204308	ring finger protein 5(RNF5)
Black	ENSG00000171169	nuclear apoptosis inducing factor 1(NAIF1)
Black	ENSG00000174939	aspartate beta-hydroxylase domain containing 1(ASPHD1)
Black	ENSG00000171612	solute carrier family 25 member 33(SLC25A33)
Black	ENSG00000101493	zinc finger protein 516(ZNF516)
Black	ENSG00000170836	protein phosphatase, Mg2+/Mn2+ dependent 1D(PPM1D)
Black	ENSG00000101003	GINS complex subunit 1(GINS1)
Black	ENSG00000241945	PWP2 periodic tryptophan protein homolog (yeast)(PWP2)
Black	ENSG00000180425	chromosome 11 open reading frame 71(C11orf71)
Black	ENSG00000162944	raftlin family member 2(RFTN2)
Black	ENSG00000186335	solute carrier family 36 member 2(SLC36A2)
Black	ENSG00000204348	decapping exoribonuclease(DXO)
Black	ENSG00000185252	zinc finger protein 74(ZNF74)
Black	ENSG00000140326	codanin 1(CDAN1)
Black	ENSG00000203965	EF-hand calcium binding domain 7(EFCAB7)
Black	ENSG00000116017	AT-rich interaction domain 3A(ARID3A)
Black	ENSG00000153902	leucine rich repeat LGI family member 4(LGI4)
Black	ENSG00000178764	zinc fingers and homeoboxes 2(ZHX2)
Black	ENSG00000128714	homeobox D13(HOXD13)
Black	ENSG00000204713	tripartite motif containing 27(TRIM27)
Black	ENSG00000118004	collectin subfamily member 11(COLEC11)
Black	ENSG00000143512	HHIP like 2(HHIPL2)
Black	ENSG00000162194	LBH domain containing 1(LBHD1)
Black	ENSG00000196550	family with sequence similarity 72 member A(FAM72A)
Black	ENSG00000154040	calcium binding tyrosine phosphorylation regulated(CABYR)
Black	ENSG00000159214	coiled-coil domain containing 24(CCDC24)
Black	ENSG00000169193	coiled-coil domain containing 126(CCDC126)
Black	ENSG00000076650	G-patch domain containing 1(GPATCH1)
Black	ENSG00000121210	KIAA0922(KIAA0922)
Black	ENSG00000165506	dynein axonemal assembly factor 2(DNAAF2)
Black	ENSG00000180233	zinc and ring finger 2(ZNRF2)
Black	ENSG00000157657	zinc finger protein 618(ZNF618)
Black	ENSG00000143942	ChaC cation transport regulator homolog 2(CHAC2)
Black	ENSG00000138376	BRCA1 associated RING domain 1(BARD1)
Black	ENSG00000124243	breast carcinoma amplified sequence 4(BCAS4)
Black	ENSG00000134198	tetraspanin 2(TSPAN2)
Black	ENSG00000003137	cytochrome P450 family 26 subfamily B member 1(CYP26B1)
Black	ENSG00000102174	phosphate regulating endopeptidase homolog, X-linked(PHEX)
Black	ENSG00000083828	zinc finger protein 586(ZNF586)
Black	ENSG00000159217	insulin like growth factor 2 mRNA binding protein 1(IGF2BP1)
Black	ENSG00000158402	cell division cycle 25C(CDC25C)
Black	ENSG00000188610	family with sequence similarity 72 member B(FAM72B)
Black	ENSG00000157470	family with sequence similarity 81 member A(FAM81A)
Black	ENSG00000139946	pellino E3 ubiquitin protein ligase family member 2(PELI2)
Black	ENSG00000144619	contactin 4(CNTN4)
Black	ENSG00000114948	ADAM metallopeptidase domain 23(ADAM23)
Black	ENSG00000196227	family with sequence similarity 217 member B(FAM217B)
Black	ENSG00000167216	katanin catalytic subunit A1 like 2(KATNAL2)
Black	ENSG00000156521	trypsin domain containing 1(TYSND1)
Black	ENSG00000124257	neuralized E3 ubiquitin protein ligase 2(NEURL2)
Black	ENSG00000198093	zinc finger protein 649(ZNF649)
Black	ENSG00000083844	zinc finger protein 264(ZNF264)
Black	ENSG00000147536	GINS complex subunit 4(GINS4)
Black	ENSG00000236609	zinc finger protein 853(ZNF853)
Black	ENSG00000171316	chromodomain helicase DNA binding protein 7(CHD7)
Black	ENSG00000170049	potassium voltage-gated channel subfamily A regulatory beta subunit 3(KCNAB3)
Black	ENSG00000227372	TP73 antisense RNA 1(TP73-AS1)
Black	ENSG00000224287	male-specific lethal 3 homolog (Drosophila) pseudogene 1(MSL3P1)
Black	ENSG00000105427	cornifelin(CNFN)
Black	ENSG00000129810	shugoshin 1(SGO1)
Black	ENSG00000213047	DENN domain containing 1B(DENND1B)
Black	ENSG00000143315	phosphatidylinositol glycan anchor biosynthesis class M(PIGM)
Black	ENSG00000164241	chromosome 5 open reading frame 63(C5orf63)
Black	ENSG00000133069	transmembrane and coiled-coil domain family 2(TMCC2)
Black	ENSG00000156853	zinc finger protein 689(ZNF689)
Black	ENSG00000132003	zinc finger SWIM-type containing 4(ZSWIM4)
Black	ENSG00000186907	reticulon 4 receptor-like 2(RTN4RL2)
Black	ENSG00000186230	zinc finger protein 749(ZNF749)
Black	ENSG00000103404	ubiquitin specific peptidase 31(USP31)
Black	ENSG00000173898	spectrin beta, non-erythrocytic 2(SPTBN2)
Black	ENSG00000161267	3-hydroxybutyrate dehydrogenase, type 1(BDH1)
Black	ENSG00000108176	DnaJ heat shock protein family (Hsp40) member C12(DNAJC12)
Black	ENSG00000196418	zinc finger protein 124(ZNF124)
Black	ENSG00000103449	spalt like transcription factor 1(SALL1)
Black	ENSG00000141934	phospholipid phosphatase 2(PLPP2)
Black	ENSG00000165568	aldo-keto reductase family 1 member E2(AKR1E2)
Black	ENSG00000166415	WD repeat domain 72(WDR72)
Black	ENSG00000165490	DNA damage induced apoptosis suppressor(DDIAS)
Black	ENSG00000179598	phospholipase D family member 6(PLD6)
Black	ENSG00000172346	cold shock domain containing C2(CSDC2)
Black	ENSG00000214050	F-box protein 16(FBXO16)
Black	ENSG00000035499	DEP domain containing 1B(DEPDC1B)
Black	ENSG00000130876	solute carrier family 7 member 10(SLC7A10)
Black	ENSG00000135828	ribonuclease L(RNASEL)
Black	ENSG00000169951	zinc finger protein 764(ZNF764)
Black	ENSG00000119227	phosphatidylinositol glycan anchor biosynthesis class Z(PIGZ)
Black	ENSG00000121897	lipoic acid synthetase(LIAS)
Black	ENSG00000166831	RNA binding protein with multiple splicing 2(RBPMS2)
Black	ENSG00000081913	PH domain and leucine rich repeat protein phosphatase 1(PHLPP1)
Black	ENSG00000198185	zinc finger protein 334(ZNF334)
Black	ENSG00000150394	cadherin 8(CDH8)
Black	ENSG00000182983	zinc finger protein 662(ZNF662)
Black	ENSG00000114933	INO80 complex subunit D(INO80D)
Black	ENSG00000213516	RNA binding motif protein, X-linked like 1(RBMXL1)
Black	ENSG00000141485	solute carrier family 13 member 5(SLC13A5)
Black	ENSG00000149328	galactosidase beta 1 like 2(GLB1L2)
Black	ENSG00000183570	poly(rC) binding protein 3(PCBP3)
Black	ENSG00000227449	fibroblast growth factor 7 pseudogene 6(FGF7P6)
Black	ENSG00000175544	calcium binding protein 4(CABP4)
Black	ENSG00000235034	chromosome 19 open reading frame 81(C19orf81)
Black	ENSG00000154639	coxsackie virus and adenovirus receptor(CXADR)
Black	ENSG00000180834	MAP6 domain containing 1(MAP6D1)
Black	ENSG00000134215	vav guanine nucleotide exchange factor 3(VAV3)
Black	ENSG00000105255	fibronectin type III and SPRY domain containing 1(FSD1)
Black	ENSG00000180257	zinc finger protein 816(ZNF816)
Black	ENSG00000100285	neurofilament heavy polypeptide(NEFH)
Black	ENSG00000125657	tumor necrosis factor superfamily member 9(TNFSF9)
Black	ENSG00000102221	jade family PHD finger 3(JADE3)
Black	ENSG00000100629	centrosomal protein 128(CEP128)
Black	ENSG00000146233	cytochrome P450 family 39 subfamily A member 1(CYP39A1)
Black	ENSG00000211451	gonadotropin releasing hormone receptor 2 (pseudogene)(GNRHR2)
Black	ENSG00000158715	solute carrier family 45 member 3(SLC45A3)
Black	ENSG00000143845	ethanolamine kinase 2(ETNK2)
Black	ENSG00000182134	tudor and KH domain containing(TDRKH)
Black	ENSG00000109255	neuromedin U(NMU)
Black	ENSG00000113356	RNA polymerase III subunit G(POLR3G)
Black	ENSG00000183814	lin-9 DREAM MuvB core complex component(LIN9)
Black	ENSG00000180611	Mab-21 domain containing 2(MB21D2)
Black	ENSG00000088305	DNA methyltransferase 3 beta(DNMT3B)
Black	ENSG00000153790	chromosome 7 open reading frame 31(C7orf31)
Black	ENSG00000104290	frizzled class receptor 3(FZD3)
Black	ENSG00000164045	cell division cycle 25A(CDC25A)
Black	ENSG00000090539	chordin(CHRD)
Black	ENSG00000008277	ADAM metallopeptidase domain 22(ADAM22)
Black	ENSG00000169684	cholinergic receptor nicotinic alpha 5 subunit(CHRNA5)
Black	ENSG00000184058	T-box 1(TBX1)
Black	ENSG00000156398	sideroflexin 2(SFXN2)
Black	ENSG00000188732	family with sequence similarity 221 member A(FAM221A)
Black	ENSG00000120068	homeobox B8(HOXB8)
Black	ENSG00000198719	delta like canonical Notch ligand 1(DLL1)
Black	ENSG00000174599	translocation associated membrane protein 1-like 1(TRAM1L1)
Black	ENSG00000187323	DCC netrin 1 receptor(DCC)
Black	ENSG00000185019	U-box domain containing 5(UBOX5)
Black	ENSG00000235961	paraneoplastic Ma antigen family member 6A(PNMA6A)
Black	ENSG00000166321	nudix hydrolase 13(NUDT13)
Black	ENSG00000101098	regulating synaptic membrane exocytosis 4(RIMS4)
Black	ENSG00000132825	protein phosphatase 1 regulatory subunit 3D(PPP1R3D)
Black	ENSG00000148842	cyclin and CBS domain divalent metal cation transport mediator 2(CNNM2)
Black	ENSG00000196793	zinc finger protein 239(ZNF239)
Black	ENSG00000163590	protein phosphatase, Mg2+/Mn2+ dependent 1L(PPM1L)
Black	ENSG00000127423	aurora kinase A and ninein interacting protein(AUNIP)
Black	ENSG00000175536	lipoyl(octanoyl) transferase 2 (putative)(LIPT2)
Black	ENSG00000132639	synaptosome associated protein 25(SNAP25)
Black	ENSG00000184163	family with sequence similarity 132 member A(FAM132A)
Black	ENSG00000104689	TNF receptor superfamily member 10a(TNFRSF10A)
Black	ENSG00000186603	4-hydroxyphenylpyruvate dioxygenase like(HPDL)
Black	ENSG00000247626	methionyl-tRNA synthetase 2, mitochondrial(MARS2)
Black	ENSG00000175984	DENN domain containing 2C(DENND2C)
Black	ENSG00000050438	solute carrier family 4 member 8(SLC4A8)
Black	ENSG00000171224	chromosome 10 open reading frame 35(C10orf35)
Black	ENSG00000173421	coiled-coil domain containing 36(CCDC36)
Black	ENSG00000137411	valyl-tRNA synthetase 2, mitochondrial(VARS2)
Black	ENSG00000136943	cathepsin V(CTSV)
Black	ENSG00000181450	zinc finger protein 678(ZNF678)
Black	ENSG00000144649	family with sequence similarity 198 member A(FAM198A)
Black	ENSG00000171121	potassium calcium-activated channel subfamily M regulatory beta subunit 3(KCNMB3)
Black	ENSG00000101311	fermitin family member 1(FERMT1)
Black	ENSG00000204682	cancer susceptibility candidate 10(CASC10)
Black	ENSG00000168243	G protein subunit gamma 4(GNG4)
Black	ENSG00000198846	thymocyte selection associated high mobility group box(TOX)
Black	ENSG00000233822	histone cluster 1 H2B family member n(HIST1H2BN)
Black	ENSG00000196407	thioesterase superfamily member 5(THEM5)
Black	ENSG00000188488	serpin family A member 5(SERPINA5)
Black	ENSG00000183598	histone cluster 2 H3 family member d(HIST2H3D)
Black	ENSG00000163075	cilia and flagella associated protein 221(CFAP221)
Black	ENSG00000186806	V-set and immunoglobulin domain containing 10 like(VSIG10L)
Black	ENSG00000123453	sarcosine dehydrogenase(SARDH)
Black	ENSG00000021574	spastin(SPAST)
Black	ENSG00000280670	coiled-coil domain containing 163(CCDC163)
Black	ENSG00000131409	leucine rich repeat containing 4B(LRRC4B)
Black	ENSG00000196812	zinc finger and SCAN domain containing 16(ZSCAN16)
Black	ENSG00000011376	leucyl-tRNA synthetase 2, mitochondrial(LARS2)
Black	ENSG00000178385	pleckstrin homology domain containing M3(PLEKHM3)
Black	ENSG00000115844	distal-less homeobox 2(DLX2)
Black	ENSG00000187984	ankyrin repeat domain 19, pseudogene(ANKRD19P)
Black	ENSG00000164542	KIAA0895(KIAA0895)
Black	ENSG00000169981	zinc finger protein 35(ZNF35)
Black	ENSG00000188687	solute carrier family 4 member 5(SLC4A5)
Black	ENSG00000254402	leucine rich repeat containing 24(LRRC24)
Black	ENSG00000183208	GDP-D-glucose phosphorylase 1(GDPGP1)
Black	ENSG00000148798	internexin neuronal intermediate filament protein alpha(INA)
Black	ENSG00000197147	leucine rich repeat containing 8 family member B(LRRC8B)
Black	ENSG00000188322	SH3 domain binding kinase 1(SBK1)
Black	ENSG00000143126	cadherin EGF LAG seven-pass G-type receptor 2(CELSR2)
Black	ENSG00000102904	translin associated factor X interacting protein 1(TSNAXIP1)
Black	ENSG00000181544	Fanconi anemia complementation group B(FANCB)
Black	ENSG00000240108	nuclear receptor corepressor 1 pseudogene 1(NCOR1P1)
Black	ENSG00000261934	protocadherin gamma subfamily A, 9(PCDHGA9)
Black	ENSG00000176406	regulating synaptic membrane exocytosis 2(RIMS2)
Black	ENSG00000255561	ferredoxin-fold anticodon binding domain containing 1(FDXACB1)
Black	ENSG00000114786	ABHD14A-ACY1 readthrough(ABHD14A-ACY1)
Black	ENSG00000081985	interleukin 12 receptor subunit beta 2(IL12RB2)
Black	ENSG00000144847	immunoglobulin superfamily member 11(IGSF11)
Black	ENSG00000160172	family with sequence similarity 86, member A pseudogene(FAM86C2P)
Black	ENSG00000104953	transducin like enhancer of split 6(TLE6)
Black	ENSG00000214107	MAGE family member B1(MAGEB1)
Black	ENSG00000127074	regulator of G-protein signaling 13(RGS13)
Black	ENSG00000156509	F-box protein 43(FBXO43)
Black	ENSG00000221994	zinc finger protein 630(ZNF630)
Black	ENSG00000203811	histone cluster 2 H3 family member c(HIST2H3C)
Black	ENSG00000203852	histone cluster 2 H3 family member a(HIST2H3A)
Black	ENSG00000169918	OTU deubiquitinase 7A(OTUD7A)
Black	ENSG00000165259	highly divergent homeobox(HDX)
Black	ENSG00000173320	storkhead box 2(STOX2)
Black	ENSG00000174721	fibroblast growth factor binding protein 3(FGFBP3)
Black	ENSG00000073150	pannexin 2(PANX2)
Black	ENSG00000176422	SPRY domain containing 4(SPRYD4)
Black	ENSG00000140557	ST8 alpha-N-acetyl-neuraminide alpha-2,8-sialyltransferase 2(ST8SIA2)
Black	ENSG00000034053	amyloid beta precursor protein binding family A member 2(APBA2)
Black	ENSG00000177873	zinc finger protein 619(ZNF619)
Black	ENSG00000152475	zinc finger protein 837(ZNF837)
Black	ENSG00000221916	chromosome 19 open reading frame 73(C19orf73)
Black	ENSG00000116141	microtubule affinity regulating kinase 1(MARK1)
Black	ENSG00000087258	G protein subunit alpha o1(GNAO1)
Black	ENSG00000088836	solute carrier family 4 member 11(SLC4A11)
Black	ENSG00000165023	DIRAS family GTPase 2(DIRAS2)
Black	ENSG00000183248	proline rich 36(PRR36)
Black	ENSG00000132749	testis expressed metallothionein like protein(TESMIN)
Black	ENSG00000176532	proline rich 15(PRR15)
Black	ENSG00000182327	glycolipid transfer protein domain containing 2(GLTPD2)
Black	ENSG00000007968	E2F transcription factor 2(E2F2)
Black	ENSG00000127152	B-cell CLL/lymphoma 11B(BCL11B)
Black	ENSG00000204576	proline rich 3(PRR3)
Black	ENSG00000198754	3-oxoacid CoA-transferase 2(OXCT2)
Black	ENSG00000196787	histone cluster 1 H2A family member g(HIST1H2AG)
Black	ENSG00000185513	l(3)mbt-like 1 (Drosophila)(L3MBTL1)
Black	ENSG00000133019	cholinergic receptor muscarinic 3(CHRM3)
Black	ENSG00000109265	KIAA1211(KIAA1211)
Black	ENSG00000185818	N-acetyltransferase 8 like(NAT8L)
Black	ENSG00000163421	prokineticin 2(PROK2)
Black	ENSG00000177842	zinc finger protein 620(ZNF620)
Black	ENSG00000128683	glutamate decarboxylase 1(GAD1)
Black	ENSG00000122585	neuropeptide Y(NPY)
Black	ENSG00000137869	cytochrome P450 family 19 subfamily A member 1(CYP19A1)
Black	ENSG00000215790	solute carrier family 35 member E2(SLC35E2)
Black	ENSG00000135253	kielin/chordin-like protein(KCP)
Black	ENSG00000080224	EPH receptor A6(EPHA6)
Black	ENSG00000163449	transmembrane protein 169(TMEM169)
Black	ENSG00000137877	spectrin beta, non-erythrocytic 5(SPTBN5)
Black	ENSG00000143994	abhydrolase domain containing 1(ABHD1)
Black	ENSG00000182632	cyclin Y-like 2 (pseudogene)(CCNYL2)
Black	ENSG00000125650	persephin(PSPN)
Black	ENSG00000165185	KIAA1958(KIAA1958)
Black	ENSG00000135097	musashi RNA binding protein 1(MSI1)
Black	ENSG00000172031	epoxide hydrolase 4(EPHX4)
Black	ENSG00000277224	histone cluster 1 H2B family member f(HIST1H2BF)
Black	ENSG00000178297	transmembrane protease, serine 9(TMPRSS9)
Black	ENSG00000167964	RAB26, member RAS oncogene family(RAB26)
Black	ENSG00000099984	glutathione S-transferase theta 2 (gene/pseudogene)(GSTT2)
Black	ENSG00000176020	adhesion molecule with Ig like domain 3(AMIGO3)
Black	ENSG00000139800	Zic family member 5(ZIC5)
Black	ENSG00000115596	Wnt family member 6(WNT6)
Black	ENSG00000172425	tetratricopeptide repeat domain 36(TTC36)
Black	ENSG00000197980	leucine, glutamate and lysine rich 1(LEKR1)
Black	ENSG00000135925	Wnt family member 10A(WNT10A)
Black	ENSG00000221947	XK related 9(XKR9)
Black	ENSG00000197406	deiodinase, iodothyronine type III(DIO3)
Black	ENSG00000196632	WNK lysine deficient protein kinase 3(WNK3)
Black	ENSG00000274290	histone cluster 1 H2B family member e(HIST1H2BE)
Black	ENSG00000178301	aquaporin 11(AQP11)
Black	ENSG00000275714	histone cluster 1 H3 family member a(HIST1H3A)
Black	ENSG00000142530	family with sequence similarity 71 member E1(FAM71E1)
Black	ENSG00000106633	glucokinase(GCK)
Black	ENSG00000107611	cubilin(CUBN)
Black	ENSG00000206262	FOXL2 neighbor(FOXL2NB)
Black	ENSG00000165973	neural EGFL like 1(NELL1)
Black	ENSG00000162669	HFM1, ATP dependent DNA helicase homolog(HFM1)
Black	ENSG00000122574	WAS/WASL interacting protein family member 3(WIPF3)
Black	ENSG00000125084	Wnt family member 1(WNT1)
Black	ENSG00000174482	leucine rich repeat and Ig domain containing 2(LINGO2)
Black	ENSG00000198870	serine/threonine kinase like domain containing 1(STKLD1)
Black	ENSG00000204335	Sp5 transcription factor(SP5)
Black	ENSG00000205002	alanine and arginine rich domain containing protein(AARD)
Black	ENSG00000180720	cholinergic receptor muscarinic 4(CHRM4)
Black	ENSG00000102053	zinc finger CCCH-type containing 12B(ZC3H12B)
Black	ENSG00000144792	zinc finger protein 660(ZNF660)
Black	ENSG00000125510	opioid related nociceptin receptor 1(OPRL1)
Black	ENSG00000163467	TSSK6 activating cochaperone(TSACC)
Black	ENSG00000115194	solute carrier family 30 member 3(SLC30A3)
Black	ENSG00000225556	C2 calcium dependent domain containing 4D(C2CD4D)
Black	ENSG00000102230	phosphate cytidylyltransferase 1, choline, beta(PCYT1B)
Black	ENSG00000163749	coiled-coil domain containing 158(CCDC158)
Black	ENSG00000198780	family with sequence similarity 169 member A(FAM169A)
Black	ENSG00000168671	UDP glycosyltransferase family 3 member A2(UGT3A2)
Black	ENSG00000167751	kallikrein related peptidase 2(KLK2)
Black	ENSG00000102387	TATA-box binding protein associated factor 7 like(TAF7L)
Black	ENSG00000203995	zyg-11 family member A, cell cycle regulator(ZYG11A)
Black	ENSG00000155980	kinesin family member 5A(KIF5A)
Black	ENSG00000113430	iroquois homeobox 4(IRX4)
Black	ENSG00000203685	stum, mechanosensory transduction mediator homolog(STUM)
Black	ENSG00000085552	immunoglobulin superfamily member 9(IGSF9)
Black	ENSG00000204060	forkhead box O6(FOXO6)
Black	ENSG00000172955	alcohol dehydrogenase 6 (class V)(ADH6)
Black	ENSG00000153266	FEZ family zinc finger 2(FEZF2)
Black	ENSG00000197444	oxoglutarate dehydrogenase-like(OGDHL)
Black	ENSG00000145198	von Willebrand factor A domain containing 5B2(VWA5B2)
Black	ENSG00000175868	calcitonin related polypeptide beta(CALCB)
Black	ENSG00000138315	oncoprotein induced transcript 3(OIT3)
Black	ENSG00000127129	endothelin 2(EDN2)
Black	ENSG00000164404	growth differentiation factor 9(GDF9)
Black	ENSG00000169181	GSG1 like(GSG1L)
Black	ENSG00000148200	nuclear receptor subfamily 6 group A member 1(NR6A1)
Black	ENSG00000173557	chromosome 2 open reading frame 70(C2orf70)
Black	ENSG00000117013	potassium voltage-gated channel subfamily Q member 4(KCNQ4)
Black	ENSG00000108309	RUN domain containing 3A(RUNDC3A)
Black	ENSG00000183873	sodium voltage-gated channel alpha subunit 5(SCN5A)
Black	ENSG00000197153	histone cluster 1 H3 family member j(HIST1H3J)
Black	ENSG00000108830	Rho family GTPase 2(RND2)
Black	ENSG00000133962	cation channel sperm associated auxiliary subunit beta(CATSPERB)
Black	ENSG00000132164	solute carrier family 6 member 11(SLC6A11)
Black	ENSG00000101746	nucleolar protein 4(NOL4)
Black	ENSG00000147255	immunoglobulin superfamily member 1(IGSF1)
Black	ENSG00000177181	ribosomal modification protein rimK like family member A(RIMKLA)
Black	ENSG00000019505	synaptotagmin 13(SYT13)
Black	ENSG00000196834	POTE ankyrin domain family member I(POTEI)
Black	ENSG00000142513	acid phosphatase, testicular(ACPT)
Black	ENSG00000047597	X-linked Kx blood group(XK)
Black	ENSG00000237289	creatine kinase, mitochondrial 1B(CKMT1B)
Black	ENSG00000178233	transmembrane protein 151B(TMEM151B)
Black	ENSG00000179059	ZFP42 zinc finger protein(ZFP42)
Black	ENSG00000196277	glutamate metabotropic receptor 7(GRM7)
Black	ENSG00000129437	kallikrein related peptidase 14(KLK14)
Black	ENSG00000177946	CENPB DNA-binding domain containing 1(CENPBD1)
Black	ENSG00000198021	sperm protein associated with the nucleus, X-linked, family member A1(SPANXA1)
Black	ENSG00000203926	SPANX family member A2(SPANXA2)
Black	ENSG00000161328	leucine rich repeat containing 56(LRRC56)
Black	ENSG00000112706	interphotoreceptor matrix proteoglycan 1(IMPG1)
Black	ENSG00000220749	ribosomal protein L21 pseudogene 28(RPL21P28)
Black	ENSG00000183888	chromosome 1 open reading frame 64(C1orf64)
Black	ENSG00000205111	cyclin dependent kinase like 4(CDKL4)
Black	ENSG00000184408	potassium voltage-gated channel subfamily D member 2(KCND2)
Black	ENSG00000157890	multiple EGF like domains 11(MEGF11)
Black	ENSG00000213023	synaptotagmin 3(SYT3)
Black	ENSG00000273983	histone cluster 1 H3 family member g(HIST1H3G)
Black	ENSG00000177291	gap junction protein delta 4(GJD4)
Black	ENSG00000233954	ubiquinol-cytochrome c reductase hinge protein like(UQCRHL)
Black	ENSG00000149609	chromosome 20 open reading frame 144(C20orf144)
Black	ENSG00000215559	ankyrin repeat domain 20 family member A11, pseudogene(ANKRD20A11P)
Black	ENSG00000054179	ectonucleoside triphosphate diphosphohydrolase 2(ENTPD2)
Black	ENSG00000127928	G protein subunit gamma transducin 1(GNGT1)
Black	ENSG00000196990	family with sequence similarity 163 member B(FAM163B)
Black	ENSG00000086570	FAT atypical cadherin 2(FAT2)
Black	ENSG00000185668	POU class 3 homeobox 1(POU3F1)
Black	ENSG00000163016	ALMS1, centrosome and basal body associated protein pseudogene 1(ALMS1P1)
Black	ENSG00000184984	cholinergic receptor muscarinic 5(CHRM5)
Black	ENSG00000108684	acid sensing ion channel subunit 2(ASIC2)
Black	ENSG00000070019	guanylate cyclase 2C(GUCY2C)
Black	ENSG00000124103	family with sequence similarity 209 member A(FAM209A)
Black	ENSG00000105261	ovo like zinc finger 3(OVOL3)
Black	ENSG00000275379	histone cluster 1 H3 family member i(HIST1H3I)
Black	ENSG00000179673	reprimo like(RPRML)
Black	ENSG00000163216	small proline rich protein 2D(SPRR2D)
Black	ENSG00000165164	cilia and flagella associated protein 47(CFAP47)
Black	ENSG00000196767	POU class 3 homeobox 4(POU3F4)
Black	ENSG00000170819	beaded filament structural protein 2(BFSP2)
Black	ENSG00000261787	transcription factor 24(TCF24)
Black	ENSG00000160339	ficolin 2(FCN2)
Black	ENSG00000215009	acyl-CoA synthetase medium-chain family member 4(ACSM4)
Black	ENSG00000021488	solute carrier family 7 member 9(SLC7A9)
Black	ENSG00000128310	galanin receptor 3(GALR3)
Black	ENSG00000146216	tau tubulin kinase 1(TTBK1)
Black	ENSG00000185758	claudin 24(CLDN24)
Black	ENSG00000179846	NTPase, KAP family P-loop domain containing 1(NKPD1)
Blue	ENSG00000168484	surfactant protein C(SFTPC)
Blue	ENSG00000185303	surfactant protein A2(SFTPA2)
Blue	ENSG00000111341	matrix Gla protein(MGP)
Blue	ENSG00000168878	surfactant protein B(SFTPB)
Blue	ENSG00000175899	alpha-2-macroglobulin(A2M)
Blue	ENSG00000122852	surfactant protein A1(SFTPA1)
Blue	ENSG00000234745	major histocompatibility complex, class I, B(HLA-B)
Blue	ENSG00000120129	dual specificity phosphatase 1(DUSP1)
Blue	ENSG00000149131	serpin family G member 1(SERPING1)
Blue	ENSG00000103811	cathepsin H(CTSH)
Blue	ENSG00000149021	secretoglobin family 1A member 1(SCGB1A1)
Blue	ENSG00000010278	CD9 molecule(CD9)
Blue	ENSG00000102760	regulator of cell cycle(RGCC)
Blue	ENSG00000183283	DAZ associated protein 2(DAZAP2)
Blue	ENSG00000077942	fibulin 1(FBLN1)
Blue	ENSG00000157514	TSC22 domain family member 3(TSC22D3)
Blue	ENSG00000128016	ZFP36 ring finger protein(ZFP36)
Blue	ENSG00000240583	aquaporin 1 (Colton blood group)(AQP1)
Blue	ENSG00000143878	ras homolog family member B(RHOB)
Blue	ENSG00000211445	glutathione peroxidase 3(GPX3)
Blue	ENSG00000166482	microfibrillar associated protein 4(MFAP4)
Blue	ENSG00000104763	N-acylsphingosine amidohydrolase 1(ASAH1)
Blue	ENSG00000100906	NFKB inhibitor alpha(NFKBIA)
Blue	ENSG00000124107	secretory leukocyte peptidase inhibitor(SLPI)
Blue	ENSG00000090382	lysozyme(LYZ)
Blue	ENSG00000107317	prostaglandin D2 synthase(PTGDS)
Blue	ENSG00000116016	endothelial PAS domain protein 1(EPAS1)
Blue	ENSG00000152583	SPARC like 1(SPARCL1)
Blue	ENSG00000127603	microtubule-actin crosslinking factor 1(MACF1)
Blue	ENSG00000090006	latent transforming growth factor beta binding protein 4(LTBP4)
Blue	ENSG00000092820	ezrin(EZR)
Blue	ENSG00000127528	Kruppel like factor 2(KLF2)
Blue	ENSG00000107438	PDZ and LIM domain 1(PDLIM1)
Blue	ENSG00000163815	C-type lectin domain family 3 member B(CLEC3B)
Blue	ENSG00000065054	SLC9A3 regulator 2(SLC9A3R2)
Blue	ENSG00000172889	EGF like domain multiple 7(EGFL7)
Blue	ENSG00000148671	adipogenesis regulatory factor(ADIRF)
Blue	ENSG00000115306	spectrin beta, non-erythrocytic 1(SPTBN1)
Blue	ENSG00000169442	CD52 molecule(CD52)
Blue	ENSG00000118515	serum/glucocorticoid regulated kinase 1(SGK1)
Blue	ENSG00000108639	synaptogyrin 2(SYNGR2)
Blue	ENSG00000131477	receptor activity modifying protein 2(RAMP2)
Blue	ENSG00000166347	cytochrome b5 type A(CYB5A)
Blue	ENSG00000131400	napsin A aspartic peptidase(NAPSA)
Blue	ENSG00000105854	paraoxonase 2(PON2)
Blue	ENSG00000122783	chromosome 7 open reading frame 49(C7orf49)
Blue	ENSG00000148175	stomatin(STOM)
Blue	ENSG00000184557	suppressor of cytokine signaling 3(SOCS3)
Blue	ENSG00000166295	anaphase promoting complex subunit 16(ANAPC16)
Blue	ENSG00000152518	ZFP36 ring finger protein like 2(ZFP36L2)
Blue	ENSG00000266714	myosin XVB(MYO15B)
Blue	ENSG00000177666	patatin like phospholipase domain containing 2(PNPLA2)
Blue	ENSG00000106538	retinoic acid receptor responder 2(RARRES2)
Blue	ENSG00000196776	CD47 molecule(CD47)
Blue	ENSG00000068001	hyaluronoglucosaminidase 2(HYAL2)
Blue	ENSG00000116741	regulator of G-protein signaling 2(RGS2)
Blue	ENSG00000213626	limb bud and heart development(LBH)
Blue	ENSG00000111077	tensin 2(TNS2)
Blue	ENSG00000184113	claudin 5(CLDN5)
Blue	ENSG00000170323	fatty acid binding protein 4(FABP4)
Blue	ENSG00000196954	caspase 4(CASP4)
Blue	ENSG00000110799	von Willebrand factor(VWF)
Blue	ENSG00000111275	aldehyde dehydrogenase 2 family (mitochondrial)(ALDH2)
Blue	ENSG00000135480	keratin 7(KRT7)
Blue	ENSG00000143153	ATPase Na+/K+ transporting subunit beta 1(ATP1B1)
Blue	ENSG00000139112	GABA type A receptor associated protein like 1(GABARAPL1)
Blue	ENSG00000005486	rhomboid domain containing 2(RHBDD2)
Blue	ENSG00000143416	selenium binding protein 1(SELENBP1)
Blue	ENSG00000261371	platelet and endothelial cell adhesion molecule 1(PECAM1)
Blue	ENSG00000159388	BTG anti-proliferation factor 2(BTG2)
Blue	ENSG00000163131	cathepsin S(CTSS)
Blue	ENSG00000185499	mucin 1, cell surface associated(MUC1)
Blue	ENSG00000123146	adhesion G protein-coupled receptor E5(ADGRE5)
Blue	ENSG00000213853	epithelial membrane protein 2(EMP2)
Blue	ENSG00000138449	solute carrier family 40 member 1(SLC40A1)
Blue	ENSG00000111057	keratin 18(KRT18)
Blue	ENSG00000003402	CASP8 and FADD like apoptosis regulator(CFLAR)
Blue	ENSG00000113369	arrestin domain containing 3(ARRDC3)
Blue	ENSG00000169242	ephrin A1(EFNA1)
Blue	ENSG00000121068	T-box 2(TBX2)
Blue	ENSG00000198959	transglutaminase 2(TGM2)
Blue	ENSG00000111144	leukotriene A4 hydrolase(LTA4H)
Blue	ENSG00000198189	hydroxysteroid 17-beta dehydrogenase 11(HSD17B11)
Blue	ENSG00000130396	afadin, adherens junction formation factor(AFDN)
Blue	ENSG00000157765	solute carrier family 34 member 2(SLC34A2)
Blue	ENSG00000170421	keratin 8(KRT8)
Blue	ENSG00000139318	dual specificity phosphatase 6(DUSP6)
Blue	ENSG00000115884	syndecan 1(SDC1)
Blue	ENSG00000146067	family with sequence similarity 193 member B(FAM193B)
Blue	ENSG00000162772	activating transcription factor 3(ATF3)
Blue	ENSG00000103978	transmembrane protein 87A(TMEM87A)
Blue	ENSG00000149564	endothelial cell adhesion molecule(ESAM)
Blue	ENSG00000133026	myosin heavy chain 10(MYH10)
Blue	ENSG00000137077	C-C motif chemokine ligand 21(CCL21)
Blue	ENSG00000133661	surfactant protein D(SFTPD)
Blue	ENSG00000175866	BAI1 associated protein 2(BAIAP2)
Blue	ENSG00000103365	golgi associated, gamma adaptin ear containing, ARF binding protein 2(GGA2)
Blue	ENSG00000108219	tetraspanin 14(TSPAN14)
Blue	ENSG00000166444	suppression of tumorigenicity 5(ST5)
Blue	ENSG00000138821	solute carrier family 39 member 8(SLC39A8)
Blue	ENSG00000162032	splA/ryanodine receptor domain and SOCS box containing 3(SPSB3)
Blue	ENSG00000107672	NSE4 homolog A, SMC5-SMC6 complex component(NSMCE4A)
Blue	ENSG00000147526	transforming acidic coiled-coil containing protein 1(TACC1)
Blue	ENSG00000109610	superoxide dismutase 3, extracellular(SOD3)
Blue	ENSG00000127920	G protein subunit gamma 11(GNG11)
Blue	ENSG00000178922	hydroxypyruvate isomerase (putative)(HYI)
Blue	ENSG00000167107	acyl-CoA synthetase family member 2(ACSF2)
Blue	ENSG00000153395	lysophosphatidylcholine acyltransferase 1(LPCAT1)
Blue	ENSG00000131471	amine oxidase, copper containing 3(AOC3)
Blue	ENSG00000153066	thioredoxin domain containing 11(TXNDC11)
Blue	ENSG00000214530	StAR related lipid transfer domain containing 10(STARD10)
Blue	ENSG00000078596	integral membrane protein 2A(ITM2A)
Blue	ENSG00000164056	sprouty RTK signaling antagonist 1(SPRY1)
Blue	ENSG00000106537	tetraspanin 13(TSPAN13)
Blue	ENSG00000130158	dedicator of cytokinesis 6(DOCK6)
Blue	ENSG00000157557	ETS proto-oncogene 2, transcription factor(ETS2)
Blue	ENSG00000239697	tumor necrosis factor superfamily member 12(TNFSF12)
Blue	ENSG00000160271	ral guanine nucleotide dissociation stimulator(RALGDS)
Blue	ENSG00000161055	secretoglobin family 3A member 1(SCGB3A1)
Blue	ENSG00000164265	secretoglobin family 3A member 2(SCGB3A2)
Blue	ENSG00000249751	endothelial cell surface expressed chemotaxis and apoptosis regulator(ECSCR)
Blue	ENSG00000154889	metallophosphoesterase 1(MPPE1)
Blue	ENSG00000077238	interleukin 4 receptor(IL4R)
Blue	ENSG00000108669	cytohesin 1(CYTH1)
Blue	ENSG00000103510	lysine acetyltransferase 8(KAT8)
Blue	ENSG00000132589	flotillin 2(FLOT2)
Blue	ENSG00000064042	LIM and calponin homology domains 1(LIMCH1)
Blue	ENSG00000132530	XIAP associated factor 1(XAF1)
Blue	ENSG00000059378	poly(ADP-ribose) polymerase family member 12(PARP12)
Blue	ENSG00000111276	cyclin dependent kinase inhibitor 1B(CDKN1B)
Blue	ENSG00000021355	serpin family B member 1(SERPINB1)
Blue	ENSG00000204592	major histocompatibility complex, class I, E(HLA-E)
Blue	ENSG00000038945	macrophage scavenger receptor 1(MSR1)
Blue	ENSG00000173801	junction plakoglobin(JUP)
Blue	ENSG00000187244	basal cell adhesion molecule (Lutheran blood group)(BCAM)
Blue	ENSG00000161921	C-X-C motif chemokine ligand 16(CXCL16)
Blue	ENSG00000121858	tumor necrosis factor superfamily member 10(TNFSF10)
Blue	ENSG00000110195	folate receptor 1(FOLR1)
Blue	ENSG00000087157	phosphatidylglycerophosphate synthase 1(PGS1)
Blue	ENSG00000090339	intercellular adhesion molecule 1(ICAM1)
Blue	ENSG00000131069	acyl-CoA synthetase short-chain family member 2(ACSS2)
Blue	ENSG00000125810	CD93 molecule(CD93)
Blue	ENSG00000049759	neural precursor cell expressed, developmentally down-regulated 4-like, E3 ubiquitin protein ligase(NEDD4L)
Blue	ENSG00000136710	coiled-coil domain containing 115(CCDC115)
Blue	ENSG00000027697	interferon gamma receptor 1(IFNGR1)
Blue	ENSG00000100342	apolipoprotein L1(APOL1)
Blue	ENSG00000106733	nicotinamide riboside kinase 1(NMRK1)
Blue	ENSG00000147257	glypican 3(GPC3)
Blue	ENSG00000179776	cadherin 5(CDH5)
Blue	ENSG00000107738	chromosome 10 open reading frame 54(C10orf54)
Blue	ENSG00000122679	receptor activity modifying protein 3(RAMP3)
Blue	ENSG00000131634	transmembrane protein 204(TMEM204)
Blue	ENSG00000167642	serine peptidase inhibitor, Kunitz type 2(SPINT2)
Blue	ENSG00000176435	C-type lectin domain family 14 member A(CLEC14A)
Blue	ENSG00000066027	protein phosphatase 2 regulatory subunit B'alpha(PPP2R5A)
Blue	ENSG00000072163	LIM zinc finger domain containing 2(LIMS2)
Blue	ENSG00000156076	WNT inhibitory factor 1(WIF1)
Blue	ENSG00000115648	melanophilin(MLPH)
Blue	ENSG00000132965	arachidonate 5-lipoxygenase activating protein(ALOX5AP)
Blue	ENSG00000088387	dedicator of cytokinesis 9(DOCK9)
Blue	ENSG00000011105	tetraspanin 9(TSPAN9)
Blue	ENSG00000197119	solute carrier family 25 member 29(SLC25A29)
Blue	ENSG00000125347	interferon regulatory factor 1(IRF1)
Blue	ENSG00000178726	thrombomodulin(THBD)
Blue	ENSG00000196616	alcohol dehydrogenase 1B (class I), beta polypeptide(ADH1B)
Blue	ENSG00000186470	butyrophilin subfamily 3 member A2(BTN3A2)
Blue	ENSG00000171476	HOP homeobox(HOPX)
Blue	ENSG00000102409	brain expressed X-linked 4(BEX4)
Blue	ENSG00000139567	activin A receptor like type 1(ACVRL1)
Blue	ENSG00000168874	atonal bHLH transcription factor 8(ATOH8)
Blue	ENSG00000132376	inositol polyphosphate-5-phosphatase K(INPP5K)
Blue	ENSG00000142748	ficolin 3(FCN3)
Blue	ENSG00000170989	sphingosine-1-phosphate receptor 1(S1PR1)
Blue	ENSG00000197070	arrestin domain containing 1(ARRDC1)
Blue	ENSG00000167641	protein phosphatase 1 regulatory inhibitor subunit 14A(PPP1R14A)
Blue	ENSG00000113594	leukemia inhibitory factor receptor alpha(LIFR)
Blue	ENSG00000177106	EPS8 like 2(EPS8L2)
Blue	ENSG00000123689	G0/G1 switch 2(G0S2)
Blue	ENSG00000187742	SECIS binding protein 2(SECISBP2)
Blue	ENSG00000133574	GTPase, IMAP family member 4(GIMAP4)
Blue	ENSG00000065809	family with sequence similarity 107 member B(FAM107B)
Blue	ENSG00000164088	protein phosphatase, Mg2+/Mn2+ dependent 1M(PPM1M)
Blue	ENSG00000066056	tyrosine kinase with immunoglobulin like and EGF like domains 1(TIE1)
Blue	ENSG00000107829	F-box and WD repeat domain containing 4(FBXW4)
Blue	ENSG00000172201	inhibitor of DNA binding 4, HLH protein(ID4)
Blue	ENSG00000151702	Fli-1 proto-oncogene, ETS transcription factor(FLI1)
Blue	ENSG00000111684	lysophosphatidylcholine acyltransferase 3(LPCAT3)
Blue	ENSG00000171345	keratin 19(KRT19)
Blue	ENSG00000112679	dual specificity phosphatase 22(DUSP22)
Blue	ENSG00000164414	solute carrier family 35 member A1(SLC35A1)
Blue	ENSG00000109501	wolframin ER transmembrane glycoprotein(WFS1)
Blue	ENSG00000161955	tumor necrosis factor superfamily member 13(TNFSF13)
Blue	ENSG00000121691	catalase(CAT)
Blue	ENSG00000111859	neural precursor cell expressed, developmentally down-regulated 9(NEDD9)
Blue	ENSG00000185432	methyltransferase like 7A(METTL7A)
Blue	ENSG00000174718	KIAA1551(KIAA1551)
Blue	ENSG00000166292	transmembrane protein 100(TMEM100)
Blue	ENSG00000145675	phosphoinositide-3-kinase regulatory subunit 1(PIK3R1)
Blue	ENSG00000235750	KIAA0040(KIAA0040)
Blue	ENSG00000140853	NLR family CARD domain containing 5(NLRC5)
Blue	ENSG00000137752	caspase 1(CASP1)
Blue	ENSG00000064989	calcitonin receptor like receptor(CALCRL)
Blue	ENSG00000112936	complement C7(C7)
Blue	ENSG00000138496	poly(ADP-ribose) polymerase family member 9(PARP9)
Blue	ENSG00000113070	heparin binding EGF like growth factor(HBEGF)
Blue	ENSG00000101017	CD40 molecule(CD40)
Blue	ENSG00000119138	Kruppel like factor 9(KLF9)
Blue	ENSG00000165092	aldehyde dehydrogenase 1 family member A1(ALDH1A1)
Blue	ENSG00000111725	protein kinase AMP-activated non-catalytic subunit beta 1(PRKAB1)
Blue	ENSG00000135363	LIM domain only 2(LMO2)
Blue	ENSG00000102921	NEDD4 binding protein 1(N4BP1)
Blue	ENSG00000024862	coiled-coil domain containing 28A(CCDC28A)
Blue	ENSG00000173269	multimerin 2(MMRN2)
Blue	ENSG00000100647	sushi domain containing 6(SUSD6)
Blue	ENSG00000144655	cysteine and serine rich nuclear protein 1(CSRNP1)
Blue	ENSG00000080546	sestrin 1(SESN1)
Blue	ENSG00000105519	calcyphosine(CAPS)
Blue	ENSG00000152061	RAB GTPase activating protein 1 like(RABGAP1L)
Blue	ENSG00000026950	butyrophilin subfamily 3 member A1(BTN3A1)
Blue	ENSG00000035664	death associated protein kinase 2(DAPK2)
Blue	ENSG00000069122	adhesion G protein-coupled receptor F5(ADGRF5)
Blue	ENSG00000129422	microtubule associated tumor suppressor 1(MTUS1)
Blue	ENSG00000100100	phosphoinositide-3-kinase interacting protein 1(PIK3IP1)
Blue	ENSG00000064886	chitinase 3 like 2(CHI3L2)
Blue	ENSG00000205403	complement factor I(CFI)
Blue	ENSG00000111801	butyrophilin subfamily 3 member A3(BTN3A3)
Blue	ENSG00000119917	interferon induced protein with tetratricopeptide repeats 3(IFIT3)
Blue	ENSG00000148985	post-GPI attachment to proteins 2(PGAP2)
Blue	ENSG00000027075	protein kinase C eta(PRKCH)
Blue	ENSG00000160796	neurobeachin like 2(NBEAL2)
Blue	ENSG00000081041	C-X-C motif chemokine ligand 2(CXCL2)
Blue	ENSG00000128284	apolipoprotein L3(APOL3)
Blue	ENSG00000169744	LIM domain binding 2(LDB2)
Blue	ENSG00000179144	GTPase, IMAP family member 7(GIMAP7)
Blue	ENSG00000176907	chromosome 8 open reading frame 4(C8orf4)
Blue	ENSG00000198399	intersectin 2(ITSN2)
Blue	ENSG00000235505	caspase 4, apoptosis-related cysteine peptidase pseudogene(LOC643733)
Blue	ENSG00000186716	BCR, RhoGEF and GTPase activating protein(BCR)
Blue	ENSG00000176834	V-set and immunoglobulin domain containing 10(VSIG10)
Blue	ENSG00000159640	angiotensin I converting enzyme(ACE)
Blue	ENSG00000163932	protein kinase C delta(PRKCD)
Blue	ENSG00000113240	CDC like kinase 4(CLK4)
Blue	ENSG00000168685	interleukin 7 receptor(IL7R)
Blue	ENSG00000099994	sushi domain containing 2(SUSD2)
Blue	ENSG00000111335	2'-5'-oligoadenylate synthetase 2(OAS2)
Blue	ENSG00000144677	CTD small phosphatase like(CTDSPL)
Blue	ENSG00000111412	chromosome 12 open reading frame 49(C12orf49)
Blue	ENSG00000196730	death associated protein kinase 1(DAPK1)
Blue	ENSG00000066405	claudin 18(CLDN18)
Blue	ENSG00000126785	ras homolog family member J(RHOJ)
Blue	ENSG00000275993	serine/threonine-protein kinase SIK1(LOC102724428)
Blue	ENSG00000154133	roundabout guidance receptor 4(ROBO4)
Blue	ENSG00000146376	Rho GTPase activating protein 18(ARHGAP18)
Blue	ENSG00000117226	guanylate binding protein 3(GBP3)
Blue	ENSG00000146859	transmembrane protein 140(TMEM140)
Blue	ENSG00000115271	grancalcin(GCA)
Blue	ENSG00000164035	endomucin(EMCN)
Blue	ENSG00000138772	annexin A3(ANXA3)
Blue	ENSG00000213949	integrin subunit alpha 1(ITGA1)
Blue	ENSG00000185442	family with sequence similarity 174 member B(FAM174B)
Blue	ENSG00000196502	sulfotransferase family 1A member 1(SULT1A1)
Blue	ENSG00000136161	RCC1 and BTB domain containing protein 2(RCBTB2)
Blue	ENSG00000101443	WAP four-disulfide core domain 2(WFDC2)
Blue	ENSG00000275023	MLLT6, PHD finger domain containing(MLLT6)
Blue	ENSG00000140398	nei like DNA glycosylase 1(NEIL1)
Blue	ENSG00000185862	ecotropic viral integration site 2B(EVI2B)
Blue	ENSG00000006210	C-X3-C motif chemokine ligand 1(CX3CL1)
Blue	ENSG00000168497	serum deprivation response(SDPR)
Blue	ENSG00000142973	cytochrome P450 family 4 subfamily B member 1(CYP4B1)
Blue	ENSG00000008853	Rho related BTB domain containing 2(RHOBTB2)
Blue	ENSG00000168067	mitogen-activated protein kinase kinase kinase kinase 2(MAP4K2)
Blue	ENSG00000105339	DENN domain containing 3(DENND3)
Blue	ENSG00000170340	UDP-GlcNAc:betaGal beta-1,3-N-acetylglucosaminyltransferase 2(B3GNT2)
Blue	ENSG00000137962	Rho GTPase activating protein 29(ARHGAP29)
Blue	ENSG00000137486	arrestin beta 1(ARRB1)
Blue	ENSG00000169583	chloride intracellular channel 3(CLIC3)
Blue	ENSG00000164120	hydroxyprostaglandin dehydrogenase 15-(NAD)(HPGD)
Blue	ENSG00000229415	surfactant associated 3(SFTA3)
Blue	ENSG00000226742	heat shock factor binding protein 1 like 1(HSBP1L1)
Blue	ENSG00000100311	platelet derived growth factor subunit B(PDGFB)
Blue	ENSG00000069974	RAB27A, member RAS oncogene family(RAB27A)
Blue	ENSG00000142188	transmembrane protein 50B(TMEM50B)
Blue	ENSG00000117791	mitochondrial amidoxime reducing component 2(MARC2)
Blue	ENSG00000173334	tribbles pseudokinase 1(TRIB1)
Blue	ENSG00000189221	monoamine oxidase A(MAOA)
Blue	ENSG00000130589	helicase with zinc finger 2(HELZ2)
Blue	ENSG00000231389	major histocompatibility complex, class II, DP alpha 1(HLA-DPA1)
Blue	ENSG00000163788	SNF related kinase(SNRK)
Blue	ENSG00000121671	cryptochrome circadian clock 2(CRY2)
Blue	ENSG00000198964	sphingomyelin synthase 1(SGMS1)
Blue	ENSG00000148339	solute carrier family 25 member 25(SLC25A25)
Blue	ENSG00000165312	OTU deubiquitinase 1(OTUD1)
Blue	ENSG00000172830	slingshot protein phosphatase 3(SSH3)
Blue	ENSG00000153446	chromosome 16 open reading frame 89(C16orf89)
Blue	ENSG00000123838	complement component 4 binding protein alpha(C4BPA)
Blue	ENSG00000133392	myosin heavy chain 11(MYH11)
Blue	ENSG00000128512	dedicator of cytokinesis 4(DOCK4)
Blue	ENSG00000100592	dishevelled associated activator of morphogenesis 1(DAAM1)
Blue	ENSG00000158985	CDC42 small effector 2(CDC42SE2)
Blue	ENSG00000168389	major facilitator superfamily domain containing 2A(MFSD2A)
Blue	ENSG00000154721	junctional adhesion molecule 2(JAM2)
Blue	ENSG00000132109	tripartite motif containing 21(TRIM21)
Blue	ENSG00000106004	homeobox A5(HOXA5)
Blue	ENSG00000241644	indolethylamine N-methyltransferase(INMT)
Blue	ENSG00000186088	gamma-secretase activating protein(GSAP)
Blue	ENSG00000102554	Kruppel like factor 5(KLF5)
Blue	ENSG00000119888	epithelial cell adhesion molecule(EPCAM)
Blue	ENSG00000174456	chromosome 12 open reading frame 76(C12orf76)
Blue	ENSG00000135678	carboxypeptidase M(CPM)
Blue	ENSG00000127946	huntingtin interacting protein 1(HIP1)
Blue	ENSG00000187164	shootin 1(SHTN1)
Blue	ENSG00000168404	mixed lineage kinase domain like(MLKL)
Blue	ENSG00000106948	AT-hook transcription factor(AKNA)
Blue	ENSG00000167644	chromosome 19 open reading frame 33(C19orf33)
Blue	ENSG00000214013	glucosidase alpha, neutral C(GANC)
Blue	ENSG00000081237	protein tyrosine phosphatase, receptor type C(PTPRC)
Blue	ENSG00000198722	unc-13 homolog B(UNC13B)
Blue	ENSG00000090661	ceramide synthase 4(CERS4)
Blue	ENSG00000174640	solute carrier organic anion transporter family member 2A1(SLCO2A1)
Blue	ENSG00000114812	vasoactive intestinal peptide receptor 1(VIPR1)
Blue	ENSG00000188153	collagen type IV alpha 5 chain(COL4A5)
Blue	ENSG00000166900	syntaxin 3(STX3)
Blue	ENSG00000131055	cytochrome c oxidase subunit 4I2(COX4I2)
Blue	ENSG00000162545	calcium/calmodulin dependent protein kinase II inhibitor 1(CAMK2N1)
Blue	ENSG00000165804	zinc finger protein 219(ZNF219)
Blue	ENSG00000165716	family with sequence similarity 69 member B(FAM69B)
Blue	ENSG00000018280	solute carrier family 11 member 1(SLC11A1)
Blue	ENSG00000078081	lysosomal associated membrane protein 3(LAMP3)
Blue	ENSG00000095370	SH2 domain containing 3C(SH2D3C)
Blue	ENSG00000116701	neutrophil cytosolic factor 2(NCF2)
Blue	ENSG00000205268	phosphodiesterase 7A(PDE7A)
Blue	ENSG00000204634	TBC1 domain family member 8(TBC1D8)
Blue	ENSG00000113645	WW and C2 domain containing 1(WWC1)
Blue	ENSG00000178038	ALS2 C-terminal like(ALS2CL)
Blue	ENSG00000147408	chondroitin sulfate N-acetylgalactosaminyltransferase 1(CSGALNACT1)
Blue	ENSG00000158467	adenosylhomocysteinase like 2(AHCYL2)
Blue	ENSG00000115523	granulysin(GNLY)
Blue	ENSG00000102287	gamma-aminobutyric acid type A receptor epsilon subunit(GABRE)
Blue	ENSG00000177303	CASK interacting protein 2(CASKIN2)
Blue	ENSG00000156675	RAB11 family interacting protein 1(RAB11FIP1)
Blue	ENSG00000102796	dehydrogenase/reductase 12(DHRS12)
Blue	ENSG00000078401	endothelin 1(EDN1)
Blue	ENSG00000011201	anosmin 1(ANOS1)
Blue	ENSG00000094963	flavin containing monooxygenase 2(FMO2)
Blue	ENSG00000127329	protein tyrosine phosphatase, receptor type B(PTPRB)
Blue	ENSG00000166145	serine peptidase inhibitor, Kunitz type 1(SPINT1)
Blue	ENSG00000104490	neurocalcin delta(NCALD)
Blue	ENSG00000107742	SPARC/osteonectin, cwcv and kazal like domains proteoglycan 2(SPOCK2)
Blue	ENSG00000260314	mannose receptor, C type 1(MRC1)
Blue	ENSG00000112782	chloride intracellular channel 5(CLIC5)
Blue	ENSG00000106351	ArfGAP with FG repeats 2(AGFG2)
Blue	ENSG00000139725	ras homolog family member F, filopodia associated(RHOF)
Blue	ENSG00000099849	Ras association domain family member 7(RASSF7)
Blue	ENSG00000198873	G protein-coupled receptor kinase 5(GRK5)
Blue	ENSG00000110002	von Willebrand factor A domain containing 5A(VWA5A)
Blue	ENSG00000165810	butyrophilin like 9(BTNL9)
Blue	ENSG00000215845	thiosulfate sulfurtransferase like domain containing 1(TSTD1)
Blue	ENSG00000143333	regulator of G-protein signaling 16(RGS16)
Blue	ENSG00000103034	NDRG family member 4(NDRG4)
Blue	ENSG00000165140	fructose-bisphosphatase 1(FBP1)
Blue	ENSG00000144445	KAT8 regulatory NSL complex subunit 1 like(KANSL1L)
Blue	ENSG00000187609	exonuclease 3'-5' domain containing 3(EXD3)
Blue	ENSG00000244731	complement C4A (Rodgers blood group)(C4A)
Blue	ENSG00000165029	ATP binding cassette subfamily A member 1(ABCA1)
Blue	ENSG00000145287	placenta specific 8(PLAC8)
Blue	ENSG00000136098	NIMA related kinase 3(NEK3)
Blue	ENSG00000105997	homeobox A3(HOXA3)
Blue	ENSG00000086548	carcinoembryonic antigen related cell adhesion molecule 6(CEACAM6)
Blue	ENSG00000166265	cysteine and tyrosine rich 1(CYYR1)
Blue	ENSG00000172059	Kruppel like factor 11(KLF11)
Blue	ENSG00000099204	actin binding LIM protein 1(ABLIM1)
Blue	ENSG00000176463	solute carrier organic anion transporter family member 3A1(SLCO3A1)
Blue	ENSG00000110328	polypeptide N-acetylgalactosaminyltransferase 18(GALNT18)
Blue	ENSG00000171885	aquaporin 4(AQP4)
Blue	ENSG00000133800	lymphatic vessel endothelial hyaluronan receptor 1(LYVE1)
Blue	ENSG00000224389	complement C4B (Chido blood group)(C4B)
Blue	ENSG00000109458	GRB2 associated binding protein 1(GAB1)
Blue	ENSG00000106025	tetraspanin 12(TSPAN12)
Blue	ENSG00000092929	unc-13 homolog D(UNC13D)
Blue	ENSG00000120318	ArfGAP with RhoGAP domain, ankyrin repeat and PH domain 3(ARAP3)
Blue	ENSG00000166979	eva-1 homolog C(EVA1C)
Blue	ENSG00000108576	solute carrier family 6 member 4(SLC6A4)
Blue	ENSG00000163840	deltex E3 ubiquitin ligase 3L(DTX3L)
Blue	ENSG00000133561	GTPase, IMAP family member 6(GIMAP6)
Blue	ENSG00000137393	ring finger protein 144B(RNF144B)
Blue	ENSG00000256043	cathepsin O(CTSO)
Blue	ENSG00000172349	interleukin 16(IL16)
Blue	ENSG00000240038	amylase, alpha 2B (pancreatic)(AMY2B)
Blue	ENSG00000065413	ankyrin repeat domain 44(ANKRD44)
Blue	ENSG00000181885	claudin 7(CLDN7)
Blue	ENSG00000106560	GTPase, IMAP family member 2(GIMAP2)
Blue	ENSG00000149573	myelin protein zero like 2(MPZL2)
Blue	ENSG00000154783	FYVE, RhoGEF and PH domain containing 5(FGD5)
Blue	ENSG00000006025	oxysterol binding protein like 7(OSBPL7)
Blue	ENSG00000114378	hyaluronoglucosaminidase 1(HYAL1)
Blue	ENSG00000165272	aquaporin 3 (Gill blood group)(AQP3)
Blue	ENSG00000170271	fatty acid hydroxylase domain containing 2(FAXDC2)
Blue	ENSG00000182010	rhotekin 2(RTKN2)
Blue	ENSG00000120899	protein tyrosine kinase 2 beta(PTK2B)
Blue	ENSG00000144791	LIM domains containing 1(LIMD1)
Blue	ENSG00000134508	Cdk5 and Abl enzyme substrate 1(CABLES1)
Blue	ENSG00000157510	actin filament associated protein 1 like 1(AFAP1L1)
Blue	ENSG00000147862	nuclear factor I B(NFIB)
Blue	ENSG00000164161	hedgehog interacting protein(HHIP)
Blue	ENSG00000162654	guanylate binding protein 4(GBP4)
Blue	ENSG00000136352	NK2 homeobox 1(NKX2-1)
Blue	ENSG00000130844	zinc finger protein 331(ZNF331)
Blue	ENSG00000114200	butyrylcholinesterase(BCHE)
Blue	ENSG00000166348	ubiquitin specific peptidase 54(USP54)
Blue	ENSG00000167074	TEF, PAR bZIP transcription factor(TEF)
Blue	ENSG00000245848	CCAAT/enhancer binding protein alpha(CEBPA)
Blue	ENSG00000157600	transmembrane protein 164(TMEM164)
Blue	ENSG00000178971	CST telomere replication complex component 1(CTC1)
Blue	ENSG00000148400	notch 1(NOTCH1)
Blue	ENSG00000130787	huntingtin interacting protein 1 related(HIP1R)
Blue	ENSG00000084676	nuclear receptor coactivator 1(NCOA1)
Blue	ENSG00000158769	F11 receptor(F11R)
Blue	ENSG00000136237	Rap guanine nucleotide exchange factor 5(RAPGEF5)
Blue	ENSG00000241399	CD302 molecule(CD302)
Blue	ENSG00000184292	tumor-associated calcium signal transducer 2(TACSTD2)
Blue	ENSG00000101938	chordin like 1(CHRDL1)
Blue	ENSG00000025423	hydroxysteroid 17-beta dehydrogenase 6(HSD17B6)
Blue	ENSG00000105699	lipolysis stimulated lipoprotein receptor(LSR)
Blue	ENSG00000100060	MFNG O-fucosylpeptide 3-beta-N-acetylglucosaminyltransferase(MFNG)
Blue	ENSG00000164849	G protein-coupled receptor 146(GPR146)
Blue	ENSG00000137857	dual oxidase 1(DUOX1)
Blue	ENSG00000119862	galectin like(LGALSL)
Blue	ENSG00000137033	interleukin 33(IL33)
Blue	ENSG00000143995	Meis homeobox 1(MEIS1)
Blue	ENSG00000172243	C-type lectin domain family 7 member A(CLEC7A)
Blue	ENSG00000147113	chromosome X open reading frame 36(CXorf36)
Blue	ENSG00000079337	Rap guanine nucleotide exchange factor 3(RAPGEF3)
Blue	ENSG00000037280	fms related tyrosine kinase 4(FLT4)
Blue	ENSG00000136379	abhydrolase domain containing 17C(ABHD17C)
Blue	ENSG00000106100	nucleotide binding oligomerization domain containing 1(NOD1)
Blue	ENSG00000177374	HIC ZBTB transcriptional repressor 1(HIC1)
Blue	ENSG00000124920	myelin regulatory factor(MYRF)
Blue	ENSG00000048540	LIM domain only 3(LMO3)
Blue	ENSG00000095713	cartilage acidic protein 1(CRTAC1)
Blue	ENSG00000135540	NHS like 1(NHSL1)
Blue	ENSG00000139597	NEDD4 binding protein 2 like 1(N4BP2L1)
Blue	ENSG00000145569	family with sequence similarity 105 member A(FAM105A)
Blue	ENSG00000145476	cytochrome P450 family 4 subfamily V member 2(CYP4V2)
Blue	ENSG00000186260	MKL1/myocardin like 2(MKL2)
Blue	ENSG00000157554	ERG, ETS transcription factor(ERG)
Blue	ENSG00000170190	solute carrier family 16 member 5(SLC16A5)
Blue	ENSG00000073910	FRY microtubule binding protein(FRY)
Blue	ENSG00000175287	phytanoyl-CoA dioxygenase domain containing 1(PHYHD1)
Blue	ENSG00000160179	ATP binding cassette subfamily G member 1(ABCG1)
Blue	ENSG00000187266	erythropoietin receptor(EPOR)
Blue	ENSG00000163947	Rho guanine nucleotide exchange factor 3(ARHGEF3)
Blue	ENSG00000131097	HIG1 hypoxia inducible domain family member 1B(HIGD1B)
Blue	ENSG00000179178	transmembrane protein 125(TMEM125)
Blue	ENSG00000073849	ST6 beta-galactoside alpha-2,6-sialyltransferase 1(ST6GAL1)
Blue	ENSG00000186994	KN motif and ankyrin repeat domains 3(KANK3)
Blue	ENSG00000103710	RAS like family 12(RASL12)
Blue	ENSG00000088808	protein phosphatase 1 regulatory subunit 13B(PPP1R13B)
Blue	ENSG00000104332	secreted frizzled related protein 1(SFRP1)
Blue	ENSG00000265107	gap junction protein alpha 5(GJA5)
Blue	ENSG00000162522	KIAA1522(KIAA1522)
Blue	ENSG00000172780	RAB43, member RAS oncogene family(RAB43)
Blue	ENSG00000205336	adhesion G protein-coupled receptor G1(ADGRG1)
Blue	ENSG00000174804	frizzled class receptor 4(FZD4)
Blue	ENSG00000277494	glycosylphosphatidylinositol anchored high density lipoprotein binding protein 1(GPIHBP1)
Blue	ENSG00000114166	lysine acetyltransferase 2B(KAT2B)
Blue	ENSG00000188906	leucine rich repeat kinase 2(LRRK2)
Blue	ENSG00000143842	SRY-box 13(SOX13)
Blue	ENSG00000165195	phosphatidylinositol glycan anchor biosynthesis class A(PIGA)
Blue	ENSG00000113555	protocadherin 12(PCDH12)
Blue	ENSG00000179348	GATA binding protein 2(GATA2)
Blue	ENSG00000148158	sorting nexin family member 30(SNX30)
Blue	ENSG00000100307	chromobox 7(CBX7)
Blue	ENSG00000134470	interleukin 15 receptor subunit alpha(IL15RA)
Blue	ENSG00000131037	EPS8 like 1(EPS8L1)
Blue	ENSG00000169116	prostate androgen-regulated mucin-like protein 1(PARM1)
Blue	ENSG00000115109	erythrocyte membrane protein band 4.1 like 5(EPB41L5)
Blue	ENSG00000163219	Rho GTPase activating protein 25(ARHGAP25)
Blue	ENSG00000197565	collagen type IV alpha 6 chain(COL4A6)
Blue	ENSG00000177685	calcium release activated channel regulator 2B(CRACR2B)
Blue	ENSG00000073350	LLGL2, scribble cell polarity complex component(LLGL2)
Blue	ENSG00000145506	naked cuticle homolog 2(NKD2)
Blue	ENSG00000152804	hematopoietically expressed homeobox(HHEX)
Blue	ENSG00000151690	major facilitator superfamily domain containing 6(MFSD6)
Blue	ENSG00000170561	iroquois homeobox 2(IRX2)
Blue	ENSG00000189377	C-X-C motif chemokine ligand 17(CXCL17)
Blue	ENSG00000007237	growth arrest specific 7(GAS7)
Blue	ENSG00000007933	flavin containing monooxygenase 3(FMO3)
Blue	ENSG00000117676	ribosomal protein S6 kinase A1(RPS6KA1)
Blue	ENSG00000074370	ATPase sarcoplasmic/endoplasmic reticulum Ca2+ transporting 3(ATP2A3)
Blue	ENSG00000006468	ETS variant 1(ETV1)
Blue	ENSG00000169418	natriuretic peptide receptor 1(NPR1)
Blue	ENSG00000129467	adenylate cyclase 4(ADCY4)
Blue	ENSG00000167528	zinc finger protein 641(ZNF641)
Blue	ENSG00000102934	plasmolipin(PLLP)
Blue	ENSG00000197943	phospholipase C gamma 2(PLCG2)
Blue	ENSG00000101265	Ras association domain family member 2(RASSF2)
Blue	ENSG00000119139	tight junction protein 2(TJP2)
Blue	ENSG00000257017	haptoglobin(HP)
Blue	ENSG00000154065	ankyrin repeat domain 29(ANKRD29)
Blue	ENSG00000064999	ankyrin repeat and sterile alpha motif domain containing 1A(ANKS1A)
Blue	ENSG00000114737	cytokine inducible SH2 containing protein(CISH)
Blue	ENSG00000205517	ral guanine nucleotide dissociation stimulator like 3(RGL3)
Blue	ENSG00000112175	bone morphogenetic protein 5(BMP5)
Blue	ENSG00000171115	GTPase, IMAP family member 8(GIMAP8)
Blue	ENSG00000167874	transmembrane protein 88(TMEM88)
Blue	ENSG00000197142	acyl-CoA synthetase long-chain family member 5(ACSL5)
Blue	ENSG00000176597	UDP-GlcNAc:betaGal beta-1,3-N-acetylglucosaminyltransferase 5(B3GNT5)
Blue	ENSG00000128917	delta like canonical Notch ligand 4(DLL4)
Blue	ENSG00000160867	fibroblast growth factor receptor 4(FGFR4)
Blue	ENSG00000205795	cystin 1(CYS1)
Blue	ENSG00000000938	FGR proto-oncogene, Src family tyrosine kinase(FGR)
Blue	ENSG00000144843	ADP-ribosylarginine hydrolase(ADPRH)
Blue	ENSG00000170293	CKLF like MARVEL transmembrane domain containing 8(CMTM8)
Blue	ENSG00000106415	glucocorticoid induced 1(GLCCI1)
Blue	ENSG00000163435	E74 like ETS transcription factor 3(ELF3)
Blue	ENSG00000196422	protein phosphatase 1 regulatory subunit 26(PPP1R26)
Blue	ENSG00000197892	kinesin family member 13B(KIF13B)
Blue	ENSG00000119782	FK506 binding protein 1B(FKBP1B)
Blue	ENSG00000171132	protein kinase C epsilon(PRKCE)
Blue	ENSG00000101417	peroxisomal membrane protein 4(PXMP4)
Blue	ENSG00000067606	protein kinase C zeta(PRKCZ)
Blue	ENSG00000138642	HECT and RLD domain containing E3 ubiquitin protein ligase family member 6(HERC6)
Blue	ENSG00000186642	phosphodiesterase 2A(PDE2A)
Blue	ENSG00000053747	laminin subunit alpha 3(LAMA3)
Blue	ENSG00000102854	mesothelin(MSLN)
Blue	ENSG00000131831	retinoic acid induced 2(RAI2)
Blue	ENSG00000136040	plexin C1(PLXNC1)
Blue	ENSG00000156453	protocadherin 1(PCDH1)
Blue	ENSG00000010319	semaphorin 3G(SEMA3G)
Blue	ENSG00000140968	interferon regulatory factor 8(IRF8)
Blue	ENSG00000120279	myc target 1(MYCT1)
Blue	ENSG00000158856	dematin actin binding protein(DMTN)
Blue	ENSG00000162174	asparaginase like 1(ASRGL1)
Blue	ENSG00000106785	tripartite motif containing 14(TRIM14)
Blue	ENSG00000149809	transmembrane 7 superfamily member 2(TM7SF2)
Blue	ENSG00000171522	prostaglandin E receptor 4(PTGER4)
Blue	ENSG00000166278	complement C2(C2)
Blue	ENSG00000175745	nuclear receptor subfamily 2 group F member 1(NR2F1)
Blue	ENSG00000130052	StAR related lipid transfer domain containing 8(STARD8)
Blue	ENSG00000179044	exocyst complex component 3 like 1(EXOC3L1)
Blue	ENSG00000237441	ral guanine nucleotide dissociation stimulator like 2(RGL2)
Blue	ENSG00000141664	zinc finger CCHC-type containing 2(ZCCHC2)
Blue	ENSG00000198844	Rho guanine nucleotide exchange factor 15(ARHGEF15)
Blue	ENSG00000189334	S100 calcium binding protein A14(S100A14)
Blue	ENSG00000076555	acetyl-CoA carboxylase beta(ACACB)
Blue	ENSG00000155962	chloride intracellular channel 2(CLIC2)
Blue	ENSG00000163686	abhydrolase domain containing 6(ABHD6)
Blue	ENSG00000019102	V-set and immunoglobulin domain containing 2(VSIG2)
Blue	ENSG00000204176	synaptotagmin 15(SYT15)
Blue	ENSG00000050327	Rho guanine nucleotide exchange factor 5(ARHGEF5)
Blue	ENSG00000129596	cysteine dioxygenase type 1(CDO1)
Blue	ENSG00000263961	chromosome 1 open reading frame 186(C1orf186)
Blue	ENSG00000197872	family with sequence similarity 49 member A(FAM49A)
Blue	ENSG00000105122	RAS protein activator like 3(RASAL3)
Blue	ENSG00000069702	transforming growth factor beta receptor 3(TGFBR3)
Blue	ENSG00000168309	family with sequence similarity 107 member A(FAM107A)
Blue	ENSG00000127472	phospholipase A2 group V(PLA2G5)
Blue	ENSG00000092421	semaphorin 6A(SEMA6A)
Blue	ENSG00000100065	caspase recruitment domain family member 10(CARD10)
Blue	ENSG00000134321	radical S-adenosyl methionine domain containing 2(RSAD2)
Blue	ENSG00000163072	nitric oxide synthase trafficking(NOSTRIN)
Blue	ENSG00000162599	nuclear factor I A(NFIA)
Blue	ENSG00000091428	Rap guanine nucleotide exchange factor 4(RAPGEF4)
Blue	ENSG00000138190	exocyst complex component 6(EXOC6)
Blue	ENSG00000110934	bridging integrator 2(BIN2)
Blue	ENSG00000173193	poly(ADP-ribose) polymerase family member 14(PARP14)
Blue	ENSG00000127249	ATPase 13A4(ATP13A4)
Blue	ENSG00000165209	spermatid perinuclear RNA binding protein(STRBP)
Blue	ENSG00000143036	solute carrier family 44 member 3(SLC44A3)
Blue	ENSG00000181513	acyl-CoA binding domain containing 4(ACBD4)
Blue	ENSG00000213648	sulfotransferase family 1A member 4(SULT1A4)
Blue	ENSG00000196814	multivesicular body subunit 12B(MVB12B)
Blue	ENSG00000196693	zinc finger protein 33B(ZNF33B)
Blue	ENSG00000163694	RNA binding motif protein 47(RBM47)
Blue	ENSG00000150977	Rab interacting lysosomal protein like 2(RILPL2)
Blue	ENSG00000154330	phosphoglucomutase 5(PGM5)
Blue	ENSG00000136160	endothelin receptor type B(EDNRB)
Blue	ENSG00000147894	chromosome 9 open reading frame 72(C9orf72)
Blue	ENSG00000281991	transmembrane protein 265(TMEM265)
Blue	ENSG00000167434	carbonic anhydrase 4(CA4)
Blue	ENSG00000163412	eukaryotic translation initiation factor 4E family member 3(EIF4E3)
Blue	ENSG00000189143	claudin 4(CLDN4)
Blue	ENSG00000105227	periaxin(PRX)
Blue	ENSG00000149418	suppression of tumorigenicity 14(ST14)
Blue	ENSG00000078018	microtubule associated protein 2(MAP2)
Blue	ENSG00000093072	cat eye syndrome chromosome region, candidate 1(CECR1)
Blue	ENSG00000104998	interleukin 27 receptor subunit alpha(IL27RA)
Blue	ENSG00000111319	sodium channel epithelial 1 alpha subunit(SCNN1A)
Blue	ENSG00000150907	forkhead box O1(FOXO1)
Blue	ENSG00000172543	cathepsin W(CTSW)
Blue	ENSG00000131781	flavin containing monooxygenase 5(FMO5)
Blue	ENSG00000134326	cytidine/uridine monophosphate kinase 2(CMPK2)
Blue	ENSG00000164659	KIAA1324 like(KIAA1324L)
Blue	ENSG00000023445	baculoviral IAP repeat containing 3(BIRC3)
Blue	ENSG00000122035	RAS like family 11 member A(RASL11A)
Blue	ENSG00000182957	spermatogenesis associated 13(SPATA13)
Blue	ENSG00000204764	RAN binding protein 17(RANBP17)
Blue	ENSG00000147676	mal, T-cell differentiation protein 2 (gene/pseudogene)(MAL2)
Blue	ENSG00000052344	protease, serine 8(PRSS8)
Blue	ENSG00000069535	monoamine oxidase B(MAOB)
Blue	ENSG00000102096	Pim-2 proto-oncogene, serine/threonine kinase(PIM2)
Blue	ENSG00000154309	dispatched RND transporter family member 1(DISP1)
Blue	ENSG00000015133	coiled-coil domain containing 88C(CCDC88C)
Blue	ENSG00000144668	integrin subunit alpha 9(ITGA9)
Blue	ENSG00000012779	arachidonate 5-lipoxygenase(ALOX5)
Blue	ENSG00000152527	pleckstrin homology, MyTH4 and FERM domain containing H2(PLEKHH2)
Blue	ENSG00000152154	transmembrane protein 178A(TMEM178A)
Blue	ENSG00000159314	Rho GTPase activating protein 27(ARHGAP27)
Blue	ENSG00000105357	myosin heavy chain 14(MYH14)
Blue	ENSG00000136828	Ral GEF with PH domain and SH3 binding motif 1(RALGPS1)
Blue	ENSG00000007402	calcium voltage-gated channel auxiliary subunit alpha2delta 2(CACNA2D2)
Blue	ENSG00000150048	C-type lectin domain family 1 member A(CLEC1A)
Blue	ENSG00000196177	acyl-CoA dehydrogenase, short/branched chain(ACADSB)
Blue	ENSG00000160325	calcium channel flower domain containing 1(CACFD1)
Blue	ENSG00000077943	integrin subunit alpha 8(ITGA8)
Blue	ENSG00000266094	Ras association domain family member 5(RASSF5)
Blue	ENSG00000142347	myosin IF(MYO1F)
Blue	ENSG00000162896	polymeric immunoglobulin receptor(PIGR)
Blue	ENSG00000006740	Rho GTPase activating protein 44(ARHGAP44)
Blue	ENSG00000163879	dynein axonemal light intermediate chain 1(DNALI1)
Blue	ENSG00000169291	Src homology 2 domain containing E(SHE)
Blue	ENSG00000158764	intelectin 2(ITLN2)
Blue	ENSG00000075275	cadherin EGF LAG seven-pass G-type receptor 1(CELSR1)
Blue	ENSG00000125637	pleckstrin and Sec7 domain containing 4(PSD4)
Blue	ENSG00000134201	glutathione S-transferase mu 5(GSTM5)
Blue	ENSG00000150625	glycoprotein M6A(GPM6A)
Blue	ENSG00000154016	GRB2-related adaptor protein(GRAP)
Blue	ENSG00000178935	zinc finger protein 552(ZNF552)
Blue	ENSG00000188559	Ral GTPase activating protein catalytic alpha subunit 2(RALGAPA2)
Blue	ENSG00000175315	cystatin E/M(CST6)
Blue	ENSG00000177663	interleukin 17 receptor A(IL17RA)
Blue	ENSG00000074660	scavenger receptor class F member 1(SCARF1)
Blue	ENSG00000213213	coiled-coil domain containing 183(CCDC183)
Blue	ENSG00000081026	membrane associated guanylate kinase, WW and PDZ domain containing 3(MAGI3)
Blue	ENSG00000090975	phosphatidylinositol transfer protein membrane associated 2(PITPNM2)
Blue	ENSG00000179583	class II major histocompatibility complex transactivator(CIITA)
Blue	ENSG00000160111	C3 and PZP like, alpha-2-macroglobulin domain containing 8(CPAMD8)
Blue	ENSG00000167861	HID1 domain containing(HID1)
Blue	ENSG00000185010	coagulation factor VIII(F8)
Blue	ENSG00000101331	CCM2 like scaffolding protein(CCM2L)
Blue	ENSG00000163637	prickle planar cell polarity protein 2(PRICKLE2)
Blue	ENSG00000127954	STEAP4 metalloreductase(STEAP4)
Blue	ENSG00000126878	allograft inflammatory factor 1 like(AIF1L)
Blue	ENSG00000102886	glycerophosphodiester phosphodiesterase domain containing 3(GDPD3)
Blue	ENSG00000123836	6-phosphofructo-2-kinase/fructose-2,6-biphosphatase 2(PFKFB2)
Blue	ENSG00000100385	interleukin 2 receptor subunit beta(IL2RB)
Blue	ENSG00000123243	inter-alpha-trypsin inhibitor heavy chain family member 5(ITIH5)
Blue	ENSG00000182795	chromosome 1 open reading frame 116(C1orf116)
Blue	ENSG00000188659	stabilizer of axonemal microtubules 2(SAXO2)
Blue	ENSG00000167895	transmembrane channel like 8(TMC8)
Blue	ENSG00000158220	extended synaptotagmin 3(ESYT3)
Blue	ENSG00000142178	salt inducible kinase 1(SIK1)
Blue	ENSG00000134256	CD101 molecule(CD101)
Blue	ENSG00000125895	transmembrane protein 74B(TMEM74B)
Blue	ENSG00000171243	sclerostin domain containing 1(SOSTDC1)
Blue	ENSG00000164136	interleukin 15(IL15)
Blue	ENSG00000078114	nebulette(NEBL)
Blue	ENSG00000115602	interleukin 1 receptor like 1(IL1RL1)
Blue	ENSG00000147394	zinc finger protein 185 (LIM domain)(ZNF185)
Blue	ENSG00000189367	KIAA0408(KIAA0408)
Blue	ENSG00000173391	oxidized low density lipoprotein receptor 1(OLR1)
Blue	ENSG00000119147	chromosome 2 open reading frame 40(C2orf40)
Blue	ENSG00000205744	DENN domain containing 1C(DENND1C)
Blue	ENSG00000159433	StAR related lipid transfer domain containing 9(STARD9)
Blue	ENSG00000107099	dedicator of cytokinesis 8(DOCK8)
Blue	ENSG00000138755	C-X-C motif chemokine ligand 9(CXCL9)
Blue	ENSG00000171100	myotubularin 1(MTM1)
Blue	ENSG00000135063	family with sequence similarity 189 member A2(FAM189A2)
Blue	ENSG00000163751	carboxypeptidase A3(CPA3)
Blue	ENSG00000124406	ATPase phospholipid transporting 8A1(ATP8A1)
Blue	ENSG00000075826	SEC31 homolog B, COPII coat complex component(SEC31B)
Blue	ENSG00000174004	negative regulator of reactive oxygen species(NRROS)
Blue	ENSG00000163734	C-X-C motif chemokine ligand 3(CXCL3)
Blue	ENSG00000108370	regulator of G-protein signaling 9(RGS9)
Blue	ENSG00000118898	periplakin(PPL)
Blue	ENSG00000133056	phosphatidylinositol-4-phosphate 3-kinase catalytic subunit type 2 beta(PIK3C2B)
Blue	ENSG00000154760	schlafen family member 13(SLFN13)
Blue	ENSG00000110848	CD69 molecule(CD69)
Blue	ENSG00000196189	semaphorin 4A(SEMA4A)
Blue	ENSG00000184515	brain expressed X-linked 5(BEX5)
Blue	ENSG00000136155	sciellin(SCEL)
Blue	ENSG00000005844	integrin subunit alpha L(ITGAL)
Blue	ENSG00000142765	synaptotagmin like 1(SYTL1)
Blue	ENSG00000118242	melanoregulin(MREG)
Blue	ENSG00000135643	potassium calcium-activated channel subfamily M regulatory beta subunit 4(KCNMB4)
Blue	ENSG00000138771	shroom family member 3(SHROOM3)
Blue	ENSG00000109906	zinc finger and BTB domain containing 16(ZBTB16)
Blue	ENSG00000128849	cingulin like 1(CGNL1)
Blue	ENSG00000130988	regucalcin(RGN)
Blue	ENSG00000183019	mast cell expressed membrane protein 1(MCEMP1)
Blue	ENSG00000163701	interleukin 17 receptor E(IL17RE)
Blue	ENSG00000196196	histidine rich carboxyl terminus 1(HRCT1)
Blue	ENSG00000172264	MACRO domain containing 2(MACROD2)
Blue	ENSG00000160712	interleukin 6 receptor(IL6R)
Blue	ENSG00000124440	hypoxia inducible factor 3 alpha subunit(HIF3A)
Blue	ENSG00000130940	castor zinc finger 1(CASZ1)
Blue	ENSG00000138111	major facilitator superfamily domain containing 13A(MFSD13A)
Blue	ENSG00000144331	zinc finger protein 385B(ZNF385B)
Blue	ENSG00000103241	forkhead box F1(FOXF1)
Blue	ENSG00000128536	cadherin related family member 3(CDHR3)
Blue	ENSG00000130307	USH1 protein network component harmonin binding protein 1(USHBP1)
Blue	ENSG00000053918	potassium voltage-gated channel subfamily Q member 1(KCNQ1)
Blue	ENSG00000165197	vascular endothelial growth factor D(VEGFD)
Blue	ENSG00000106125	family with sequence similarity 188 member B(FAM188B)
Blue	ENSG00000189157	family with sequence similarity 47 member E(FAM47E)
Blue	ENSG00000109321	amphiregulin(AREG)
Blue	ENSG00000144891	angiotensin II receptor type 1(AGTR1)
Blue	ENSG00000197442	mitogen-activated protein kinase kinase kinase 5(MAP3K5)
Blue	ENSG00000117069	ST6 N-acetylgalactosaminide alpha-2,6-sialyltransferase 5(ST6GALNAC5)
Blue	ENSG00000188818	zinc finger DHHC-type containing 11(ZDHHC11)
Blue	ENSG00000213203	GTPase, IMAP family member 1(GIMAP1)
Blue	ENSG00000111052	lin-7 homolog A, crumbs cell polarity complex component(LIN7A)
Blue	ENSG00000196260	surfactant associated 2(SFTA2)
Blue	ENSG00000162817	chromosome 1 open reading frame 115(C1orf115)
Blue	ENSG00000102890	engulfment and cell motility 3(ELMO3)
Blue	ENSG00000183607	gastrokine 2(GKN2)
Blue	ENSG00000186205	mitochondrial amidoxime reducing component 1(MARC1)
Blue	ENSG00000157404	KIT proto-oncogene receptor tyrosine kinase(KIT)
Blue	ENSG00000124839	RAB17, member RAS oncogene family(RAB17)
Blue	ENSG00000121075	T-box 4(TBX4)
Blue	ENSG00000169031	collagen type IV alpha 3 chain(COL4A3)
Blue	ENSG00000175318	GRAM domain containing 2(GRAMD2)
Blue	ENSG00000164078	macrophage stimulating 1 receptor(MST1R)
Blue	ENSG00000003400	caspase 10(CASP10)
Blue	ENSG00000198478	SH3 domain binding glutamate rich protein like 2(SH3BGRL2)
Blue	ENSG00000121797	C-C motif chemokine receptor like 2(CCRL2)
Blue	ENSG00000139517	ligand of numb-protein X 2(LNX2)
Blue	ENSG00000179639	Fc fragment of IgE receptor Ia(FCER1A)
Blue	ENSG00000198075	sulfotransferase family 1C member 4(SULT1C4)
Blue	ENSG00000196872	KIAA1211 like(KIAA1211L)
Blue	ENSG00000174175	selectin P(SELP)
Blue	ENSG00000105514	RAB3D, member RAS oncogene family(RAB3D)
Blue	ENSG00000128052	kinase insert domain receptor(KDR)
Blue	ENSG00000065361	erb-b2 receptor tyrosine kinase 3(ERBB3)
Blue	ENSG00000118946	protocadherin 17(PCDH17)
Blue	ENSG00000100368	colony stimulating factor 2 receptor beta common subunit(CSF2RB)
Blue	ENSG00000138722	multimerin 1(MMRN1)
Blue	ENSG00000159708	leucine rich repeat containing 36(LRRC36)
Blue	ENSG00000235387	long intergenic non-protein coding RNA 961(LINC00961)
Blue	ENSG00000167371	proline rich transmembrane protein 2(PRRT2)
Blue	ENSG00000135604	syntaxin 11(STX11)
Blue	ENSG00000115361	acyl-CoA dehydrogenase, long chain(ACADL)
Blue	ENSG00000164736	SRY-box 17(SOX17)
Blue	ENSG00000162004	coiled-coil domain containing 78(CCDC78)
Blue	ENSG00000265190	annexin A8(ANXA8)
Blue	ENSG00000117472	tetraspanin 1(TSPAN1)
Blue	ENSG00000157992	keratinocyte associated protein 3(KRTCAP3)
Blue	ENSG00000164715	lemur tyrosine kinase 2(LMTK2)
Blue	ENSG00000155011	dickkopf WNT signaling pathway inhibitor 2(DKK2)
Blue	ENSG00000172671	zinc finger AN1-type containing 4(ZFAND4)
Blue	ENSG00000166961	membrane spanning 4-domains A15(MS4A15)
Blue	ENSG00000140563	multiple C2 and transmembrane domain containing 2(MCTP2)
Blue	ENSG00000168672	family with sequence similarity 84 member B(FAM84B)
Blue	ENSG00000166432	zinc finger matrin-type 1(ZMAT1)
Blue	ENSG00000132698	RAB25, member RAS oncogene family(RAB25)
Blue	ENSG00000104918	resistin(RETN)
Blue	ENSG00000162981	family with sequence similarity 84 member A(FAM84A)
Blue	ENSG00000164764	somatomedin B and thrombospondin type 1 domain containing(SBSPON)
Blue	ENSG00000106804	complement C5(C5)
Blue	ENSG00000058335	Ras protein specific guanine nucleotide releasing factor 1(RASGRF1)
Blue	ENSG00000170542	serpin family B member 9(SERPINB9)
Blue	ENSG00000184012	transmembrane protease, serine 2(TMPRSS2)
Blue	ENSG00000165495	PBX/knotted 1 homeobox 2(PKNOX2)
Blue	ENSG00000106258	cytochrome P450 family 3 subfamily A member 5(CYP3A5)
Blue	ENSG00000111879	family with sequence similarity 184 member A(FAM184A)
Blue	ENSG00000013725	CD6 molecule(CD6)
Blue	ENSG00000129595	erythrocyte membrane protein band 4.1 like 4A(EPB41L4A)
Blue	ENSG00000163406	solute carrier family 15 member 2(SLC15A2)
Blue	ENSG00000172724	C-C motif chemokine ligand 19(CCL19)
Blue	ENSG00000056558	TNF receptor associated factor 1(TRAF1)
Blue	ENSG00000115604	interleukin 18 receptor 1(IL18R1)
Blue	ENSG00000177098	sodium voltage-gated channel beta subunit 4(SCN4B)
Blue	ENSG00000162367	TAL bHLH transcription factor 1, erythroid differentiation factor(TAL1)
Blue	ENSG00000132326	period circadian clock 2(PER2)
Blue	ENSG00000168970	JMJD7-PLA2G4B readthrough(JMJD7-PLA2G4B)
Blue	ENSG00000076864	RAP1 GTPase activating protein(RAP1GAP)
Blue	ENSG00000168394	transporter 1, ATP binding cassette subfamily B member(TAP1)
Blue	ENSG00000154263	ATP binding cassette subfamily A member 10(ABCA10)
Blue	ENSG00000155511	glutamate ionotropic receptor AMPA type subunit 1(GRIA1)
Blue	ENSG00000158246	family with sequence similarity 46 member B(FAM46B)
Blue	ENSG00000131979	GTP cyclohydrolase 1(GCH1)
Blue	ENSG00000162366	PDZK1 interacting protein 1(PDZK1IP1)
Blue	ENSG00000160180	trefoil factor 3(TFF3)
Blue	ENSG00000170890	phospholipase A2 group IB(PLA2G1B)
Blue	ENSG00000137672	transient receptor potential cation channel subfamily C member 6(TRPC6)
Blue	ENSG00000198520	chromosome 1 open reading frame 228(C1orf228)
Blue	ENSG00000130413	serine/threonine kinase 33(STK33)
Blue	ENSG00000070731	ST6 N-acetylgalactosaminide alpha-2,6-sialyltransferase 2(ST6GALNAC2)
Blue	ENSG00000100450	granzyme H(GZMH)
Blue	ENSG00000039068	cadherin 1(CDH1)
Blue	ENSG00000106852	LIM homeobox 6(LHX6)
Blue	ENSG00000181409	apoptosis associated tyrosine kinase(AATK)
Blue	ENSG00000257093	KIAA1147(KIAA1147)
Blue	ENSG00000197822	occludin(OCLN)
Blue	ENSG00000152760	Tctex1 domain containing 1(TCTEX1D1)
Blue	ENSG00000164342	toll like receptor 3(TLR3)
Blue	ENSG00000160013	prostaglandin I2 (prostacyclin) receptor (IP)(PTGIR)
Blue	ENSG00000114654	EF-hand and coiled-coil domain containing 1(EFCC1)
Blue	ENSG00000172602	Rho family GTPase 1(RND1)
Blue	ENSG00000165105	RAS and EF-hand domain containing(RASEF)
Blue	ENSG00000180263	FYVE, RhoGEF and PH domain containing 6(FGD6)
Blue	ENSG00000143375	cingulin(CGN)
Blue	ENSG00000159212	chloride intracellular channel 6(CLIC6)
Blue	ENSG00000125775	syndecan binding protein 2(SDCBP2)
Blue	ENSG00000106541	anterior gradient 2, protein disulphide isomerase family member(AGR2)
Blue	ENSG00000088899	leucine zipper tumor suppressor family member 3(LZTS3)
Blue	ENSG00000154262	ATP binding cassette subfamily A member 6(ABCA6)
Blue	ENSG00000158352	shroom family member 4(SHROOM4)
Blue	ENSG00000277196	proline dehydrogenase 1, mitochondrial(LOC102724788)
Blue	ENSG00000146477	solute carrier family 22 member 3(SLC22A3)
Blue	ENSG00000131203	indoleamine 2,3-dioxygenase 1(IDO1)
Blue	ENSG00000156966	UDP-GlcNAc:betaGal beta-1,3-N-acetylglucosaminyltransferase 7(B3GNT7)
Blue	ENSG00000277758	synaptotagmin-15(LOC102724488)
Blue	ENSG00000114841	dynein axonemal heavy chain 1(DNAH1)
Blue	ENSG00000114790	Rho guanine nucleotide exchange factor 26(ARHGEF26)
Blue	ENSG00000146243	interleukin 1 receptor associated kinase 1 binding protein 1(IRAK1BP1)
Blue	ENSG00000182107	transmembrane protein 30B(TMEM30B)
Blue	ENSG00000164972	chromosome 9 open reading frame 24(C9orf24)
Blue	ENSG00000173200	poly(ADP-ribose) polymerase family member 15(PARP15)
Blue	ENSG00000181873	IBA57 homolog, iron-sulfur cluster assembly(IBA57)
Blue	ENSG00000128918	aldehyde dehydrogenase 1 family member A2(ALDH1A2)
Blue	ENSG00000115085	zeta chain of T cell receptor associated protein kinase 70(ZAP70)
Blue	ENSG00000153563	CD8a molecule(CD8A)
Blue	ENSG00000055813	coiled-coil domain containing 85A(CCDC85A)
Blue	ENSG00000131797	clustered mitochondria homolog pseudogene 3(CLUHP3)
Blue	ENSG00000147206	nuclear RNA export factor 3(NXF3)
Blue	ENSG00000134245	Wnt family member 2B(WNT2B)
Blue	ENSG00000112414	adhesion G protein-coupled receptor G6(ADGRG6)
Blue	ENSG00000001626	cystic fibrosis transmembrane conductance regulator(CFTR)
Blue	ENSG00000100033	proline dehydrogenase 1(PRODH)
Blue	ENSG00000085831	tetratricopeptide repeat domain 39A(TTC39A)
Blue	ENSG00000188921	3-hydroxyacyl-CoA dehydratase 4(HACD4)
Blue	ENSG00000047648	Rho GTPase activating protein 6(ARHGAP6)
Blue	ENSG00000166689	pleckstrin homology domain containing A7(PLEKHA7)
Blue	ENSG00000114113	retinol binding protein 2(RBP2)
Blue	ENSG00000128833	myosin VC(MYO5C)
Blue	ENSG00000214940	nuclear pore complex interacting protein family member A8(NPIPA8)
Blue	ENSG00000120217	CD274 molecule(CD274)
Blue	ENSG00000133134	brain expressed X-linked 2(BEX2)
Blue	ENSG00000079335	cell division cycle 14A(CDC14A)
Blue	ENSG00000168907	phospholipase A2 group IVF(PLA2G4F)
Blue	ENSG00000255986	metallothionein 1J, pseudogene(MT1JP)
Blue	ENSG00000167306	myosin VB(MYO5B)
Blue	ENSG00000076641	phosphoprotein membrane anchor with glycosphingolipid microdomains 1(PAG1)
Blue	ENSG00000021300	pleckstrin homology domain containing B1(PLEKHB1)
Blue	ENSG00000109667	solute carrier family 2 member 9(SLC2A9)
Blue	ENSG00000158481	CD1c molecule(CD1C)
Blue	ENSG00000180644	perforin 1(PRF1)
Blue	ENSG00000164197	ring finger protein 180(RNF180)
Blue	ENSG00000271447	matrix metallopeptidase 28(MMP28)
Blue	ENSG00000120756	plastin 1(PLS1)
Blue	ENSG00000169891	RALBP1 associated Eps domain containing 2(REPS2)
Blue	ENSG00000182866	LCK proto-oncogene, Src family tyrosine kinase(LCK)
Blue	ENSG00000128268	mannosyl (beta-1,4-)-glycoprotein beta-1,4-N-acetylglucosaminyltransferase(MGAT3)
Blue	ENSG00000152056	adaptor related protein complex 1 sigma 3 subunit(AP1S3)
Blue	ENSG00000127324	tetraspanin 8(TSPAN8)
Blue	ENSG00000198576	activity regulated cytoskeleton associated protein(ARC)
Blue	ENSG00000171533	microtubule associated protein 6(MAP6)
Blue	ENSG00000197471	sialophorin(SPN)
Blue	ENSG00000183508	family with sequence similarity 46 member C(FAM46C)
Blue	ENSG00000103044	hyaluronan synthase 3(HAS3)
Blue	ENSG00000157388	calcium voltage-gated channel subunit alpha1 D(CACNA1D)
Blue	ENSG00000133135	ring finger protein 128, E3 ubiquitin protein ligase(RNF128)
Blue	ENSG00000034239	EF-hand calcium binding domain 1(EFCAB1)
Blue	ENSG00000251322	SH3 and multiple ankyrin repeat domains 3(SHANK3)
Blue	ENSG00000156218	ADAMTS like 3(ADAMTSL3)
Blue	ENSG00000163239	tudor domain containing 10(TDRD10)
Blue	ENSG00000004838	zinc finger MYND-type containing 10(ZMYND10)
Blue	ENSG00000184005	ST6 N-acetylgalactosaminide alpha-2,6-sialyltransferase 3(ST6GALNAC3)
Blue	ENSG00000135605	tec protein tyrosine kinase(TEC)
Blue	ENSG00000266524	growth differentiation factor 10(GDF10)
Blue	ENSG00000176771	NCK associated protein 5(NCKAP5)
Blue	ENSG00000167703	solute carrier family 43 member 2(SLC43A2)
Blue	ENSG00000153898	mucolipin 2(MCOLN2)
Blue	ENSG00000184905	transcription elongation factor A like 2(TCEAL2)
Blue	ENSG00000229474	PAT1 homolog 2(PATL2)
Blue	ENSG00000134121	cell adhesion molecule L1 like(CHL1)
Blue	ENSG00000163545	NUAK family kinase 2(NUAK2)
Blue	ENSG00000189292	family with sequence similarity 150 member B(FAM150B)
Blue	ENSG00000139132	FYVE, RhoGEF and PH domain containing 4(FGD4)
Blue	ENSG00000177191	UDP-GlcNAc:betaGal beta-1,3-N-acetylglucosaminyltransferase 8(B3GNT8)
Blue	ENSG00000204301	notch 4(NOTCH4)
Blue	ENSG00000116661	F-box protein 2(FBXO2)
Blue	ENSG00000112796	ectonucleotide pyrophosphatase/phosphodiesterase 5 (putative)(ENPP5)
Blue	ENSG00000160401	cilia and flagella associated protein 157(CFAP157)
Blue	ENSG00000162894	Fc fragment of IgM receptor(FCMR)
Blue	ENSG00000267795	small integral membrane protein 22(SMIM22)
Blue	ENSG00000151364	potassium channel tetramerization domain containing 14(KCTD14)
Blue	ENSG00000154319	family with sequence similarity 167 member A(FAM167A)
Blue	ENSG00000089225	T-box 5(TBX5)
Blue	ENSG00000085563	ATP binding cassette subfamily B member 1(ABCB1)
Blue	ENSG00000118526	transcription factor 21(TCF21)
Blue	ENSG00000137098	sperm associated antigen 8(SPAG8)
Blue	ENSG00000046889	phosphatidylinositol-3,4,5-trisphosphate dependent Rac exchange factor 2(PREX2)
Blue	ENSG00000110665	chromosome 11 open reading frame 21(C11orf21)
Blue	ENSG00000070047	PHD and ring finger domains 1(PHRF1)
Blue	ENSG00000129354	adaptor related protein complex 1 mu 2 subunit(AP1M2)
Blue	ENSG00000185101	anoctamin 9(ANO9)
Blue	ENSG00000161649	CD300 molecule like family member g(CD300LG)
Blue	ENSG00000179914	intelectin 1(ITLN1)
Blue	ENSG00000125538	interleukin 1 beta(IL1B)
Blue	ENSG00000139187	killer cell lectin like receptor G1(KLRG1)
Blue	ENSG00000136546	sodium voltage-gated channel alpha subunit 7(SCN7A)
Blue	ENSG00000117245	kinesin family member 17(KIF17)
Blue	ENSG00000182575	neurexophilin 3(NXPH3)
Blue	ENSG00000117594	hydroxysteroid 11-beta dehydrogenase 1(HSD11B1)
Blue	ENSG00000198286	caspase recruitment domain family member 11(CARD11)
Blue	ENSG00000153982	glycerophosphodiester phosphodiesterase domain containing 1(GDPD1)
Blue	ENSG00000152270	phosphodiesterase 3B(PDE3B)
Blue	ENSG00000172578	kelch like family member 6(KLHL6)
Blue	ENSG00000243566	uroplakin-3b(LOC105375355)
Blue	ENSG00000172322	C-type lectin domain family 12 member A(CLEC12A)
Blue	ENSG00000241484	Rho GTPase activating protein 8(ARHGAP8)
Blue	ENSG00000129993	CBFA2/RUNX1 translocation partner 3(CBFA2T3)
Blue	ENSG00000108924	HLF, PAR bZIP transcription factor(HLF)
Blue	ENSG00000105707	hepsin(HPN)
Blue	ENSG00000088320	RRAD and GEM like GTPase 1(REM1)
Blue	ENSG00000165071	transmembrane protein 71(TMEM71)
Blue	ENSG00000143365	RAR related orphan receptor C(RORC)
Blue	ENSG00000150054	membrane palmitoylated protein 7(MPP7)
Blue	ENSG00000087589	Cas scaffolding protein family member 4(CASS4)
Blue	ENSG00000133256	phosphodiesterase 6B(PDE6B)
Blue	ENSG00000047365	ArfGAP with RhoGAP domain, ankyrin repeat and PH domain 2(ARAP2)
Blue	ENSG00000168477	tenascin XB(TNXB)
Blue	ENSG00000172005	mal, T-cell differentiation protein(MAL)
Blue	ENSG00000141854	microRNA 1199(MIR1199)
Blue	ENSG00000125910	sphingosine-1-phosphate receptor 4(S1PR4)
Blue	ENSG00000125731	SH2 domain containing 3A(SH2D3A)
Blue	ENSG00000238105	golgin A2 pseudogene 5(GOLGA2P5)
Blue	ENSG00000130545	crumbs 3, cell polarity complex component(CRB3)
Blue	ENSG00000148082	SHC adaptor protein 3(SHC3)
Blue	ENSG00000126218	coagulation factor X(F10)
Blue	ENSG00000137460	FH2 domain containing 1(FHDC1)
Blue	ENSG00000214562	NUT family member 2D(NUTM2D)
Blue	ENSG00000185250	peptidylprolyl isomerase like 6(PPIL6)
Blue	ENSG00000103528	synaptotagmin 17(SYT17)
Blue	ENSG00000116574	ras homolog family member U(RHOU)
Blue	ENSG00000269313	MAGI family member, X-linked(MAGIX)
Blue	ENSG00000102383	zinc finger DHHC-type containing 15(ZDHHC15)
Blue	ENSG00000107242	phosphatidylinositol-4-phosphate 5-kinase type 1 beta(PIP5K1B)
Blue	ENSG00000136305	cell death-inducing DFFA-like effector b(CIDEB)
Blue	ENSG00000169252	adrenoceptor beta 2(ADRB2)
Blue	ENSG00000134115	contactin 6(CNTN6)
Blue	ENSG00000185522	lamin tail domain containing 2(LMNTD2)
Blue	ENSG00000156049	G protein subunit alpha 14(GNA14)
Blue	ENSG00000168062	basic leucine zipper ATF-like transcription factor 2(BATF2)
Blue	ENSG00000163884	Kruppel like factor 15(KLF15)
Blue	ENSG00000113231	phosphodiesterase 8B(PDE8B)
Blue	ENSG00000123843	complement component 4 binding protein beta(C4BPB)
Blue	ENSG00000112137	phosphatase and actin regulator 1(PHACTR1)
Blue	ENSG00000130653	patatin like phospholipase domain containing 7(PNPLA7)
Blue	ENSG00000150681	regulator of G-protein signaling 18(RGS18)
Blue	ENSG00000179593	arachidonate 15-lipoxygenase, type B(ALOX15B)
Blue	ENSG00000181031	rabphilin 3A-like (without C2 domains)(RPH3AL)
Blue	ENSG00000167183	proline rich 15 like(PRR15L)
Blue	ENSG00000171303	potassium two pore domain channel subfamily K member 3(KCNK3)
Blue	ENSG00000168447	sodium channel epithelial 1 beta subunit(SCNN1B)
Blue	ENSG00000164691	T-cell activation RhoGTPase activating protein(TAGAP)
Blue	ENSG00000125966	matrix metallopeptidase 24(MMP24)
Blue	ENSG00000079385	carcinoembryonic antigen related cell adhesion molecule 1(CEACAM1)
Blue	ENSG00000047936	ROS proto-oncogene 1, receptor tyrosine kinase(ROS1)
Blue	ENSG00000101695	ring finger protein 125(RNF125)
Blue	ENSG00000111796	killer cell lectin like receptor B1(KLRB1)
Blue	ENSG00000197054	zinc finger protein 763(ZNF763)
Blue	ENSG00000168329	C-X3-C motif chemokine receptor 1(CX3CR1)
Blue	ENSG00000185811	IKAROS family zinc finger 1(IKZF1)
Blue	ENSG00000224383	proline rich 29(PRR29)
Blue	ENSG00000155846	PPARG coactivator 1 beta(PPARGC1B)
Blue	ENSG00000105523	family with sequence similarity 83 member E(FAM83E)
Blue	ENSG00000187867	paralemmin 3(PALM3)
Blue	ENSG00000118194	troponin T2, cardiac type(TNNT2)
Blue	ENSG00000106686	spermatogenesis associated 6 like(SPATA6L)
Blue	ENSG00000139737	SLAIN motif family member 1(SLAIN1)
Blue	ENSG00000150594	adrenoceptor alpha 2A(ADRA2A)
Blue	ENSG00000167600	cytochrome P450 family 2 subfamily S member 1(CYP2S1)
Blue	ENSG00000101445	protein phosphatase 1 regulatory subunit 16B(PPP1R16B)
Blue	ENSG00000187775	dynein axonemal heavy chain 17(DNAH17)
Blue	ENSG00000173947	primary cilia formation(PIFO)
Blue	ENSG00000178826	transmembrane protein 139(TMEM139)
Blue	ENSG00000144837	phospholipase A1 member A(PLA1A)
Blue	ENSG00000153064	B-cell scaffold protein with ankyrin repeats 1(BANK1)
Blue	ENSG00000189152	GRB2 related adaptor protein like(GRAPL)
Blue	ENSG00000162105	SH3 and multiple ankyrin repeat domains 2(SHANK2)
Blue	ENSG00000152128	transmembrane protein 163(TMEM163)
Blue	ENSG00000169174	proprotein convertase subtilisin/kexin type 9(PCSK9)
Blue	ENSG00000137642	sortilin related receptor 1(SORL1)
Blue	ENSG00000134539	killer cell lectin like receptor D1(KLRD1)
Blue	ENSG00000064270	ATPase secretory pathway Ca2+ transporting 2(ATP2C2)
Blue	ENSG00000169248	C-X-C motif chemokine ligand 11(CXCL11)
Blue	ENSG00000205502	C2 calcium dependent domain containing 4B(C2CD4B)
Blue	ENSG00000171056	SRY-box 7(SOX7)
Blue	ENSG00000102048	ankyrin repeat and SOCS box containing 9(ASB9)
Blue	ENSG00000047617	anoctamin 2(ANO2)
Blue	ENSG00000205045	schlafen family member 12 like(SLFN12L)
Blue	ENSG00000168481	leucine rich repeat LGI family member 3(LGI3)
Blue	ENSG00000180787	ZFP3 zinc finger protein(ZFP3)
Blue	ENSG00000141738	growth factor receptor bound protein 7(GRB7)
Blue	ENSG00000166106	ADAM metallopeptidase with thrombospondin type 1 motif 15(ADAMTS15)
Blue	ENSG00000134917	ADAM metallopeptidase with thrombospondin type 1 motif 8(ADAMTS8)
Blue	ENSG00000197408	cytochrome P450 family 2 subfamily B member 6(CYP2B6)
Blue	ENSG00000135525	microtubule associated protein 7(MAP7)
Blue	ENSG00000117834	solute carrier family 5 member 9(SLC5A9)
Blue	ENSG00000171044	XK related 6(XKR6)
Blue	ENSG00000163362	chromosome 1 open reading frame 106(C1orf106)
Blue	ENSG00000149300	chromosome 11 open reading frame 52(C11orf52)
Blue	ENSG00000103534	transmembrane channel like 5(TMC5)
Blue	ENSG00000125798	forkhead box A2(FOXA2)
Blue	ENSG00000174946	G protein-coupled receptor 171(GPR171)
Blue	ENSG00000112214	four and a half LIM domains 5(FHL5)
Blue	ENSG00000104967	NOVA alternative splicing regulator 2(NOVA2)
Blue	ENSG00000125999	BPI fold containing family B member 1(BPIFB1)
Blue	ENSG00000185477	GPRIN family member 3(GPRIN3)
Blue	ENSG00000158104	4-hydroxyphenylpyruvate dioxygenase(HPD)
Blue	ENSG00000080293	secretin receptor(SCTR)
Blue	ENSG00000281887	GIMAP1-GIMAP5 readthrough(GIMAP1-GIMAP5)
Blue	ENSG00000178343	shisa family member 3(SHISA3)
Blue	ENSG00000137699	tripartite motif containing 29(TRIM29)
Blue	ENSG00000205436	exocyst complex component 3 like 4(EXOC3L4)
Blue	ENSG00000172478	chromosome 2 open reading frame 54(C2orf54)
Blue	ENSG00000159871	LY6/PLAUR domain containing 5(LYPD5)
Blue	ENSG00000130518	KIAA1683(KIAA1683)
Blue	ENSG00000215915	ATPase family, AAA domain containing 3C(ATAD3C)
Blue	ENSG00000137819	progestin and adipoQ receptor family member 5(PAQR5)
Blue	ENSG00000162755	kelch domain containing 9(KLHDC9)
Blue	ENSG00000204252	major histocompatibility complex, class II, DO alpha(HLA-DOA)
Blue	ENSG00000186377	cytochrome P450 family 4 subfamily X member 1(CYP4X1)
Blue	ENSG00000181085	mitogen-activated protein kinase 15(MAPK15)
Blue	ENSG00000034971	myocilin(MYOC)
Blue	ENSG00000171219	CDC42 binding protein kinase gamma(CDC42BPG)
Blue	ENSG00000102003	synaptophysin(SYP)
Blue	ENSG00000112232	KH RNA binding domain containing, signal transduction associated 2(KHDRBS2)
Blue	ENSG00000129451	kallikrein related peptidase 10(KLK10)
Blue	ENSG00000150471	adhesion G protein-coupled receptor L3(ADGRL3)
Blue	ENSG00000132321	IQ motif containing with AAA domain 1(IQCA1)
Blue	ENSG00000105371	intercellular adhesion molecule 4 (Landsteiner-Wiener blood group)(ICAM4)
Blue	ENSG00000165591	fatty acid amide hydrolase 2(FAAH2)
Blue	ENSG00000105989	Wnt family member 2(WNT2)
Blue	ENSG00000204175	G protein regulated inducer of neurite outgrowth 2(GPRIN2)
Blue	ENSG00000081052	collagen type IV alpha 4 chain(COL4A4)
Blue	ENSG00000105996	homeobox A2(HOXA2)
Blue	ENSG00000253305	protocadherin gamma subfamily B, 6(PCDHGB6)
Blue	ENSG00000061455	PR/SET domain 6(PRDM6)
Blue	ENSG00000108375	ring finger protein 43(RNF43)
Blue	ENSG00000235863	beta-1,3-galactosyltransferase 4(B3GALT4)
Blue	ENSG00000005249	protein kinase cAMP-dependent type II regulatory subunit beta(PRKAR2B)
Blue	ENSG00000186198	solute carrier family 51 beta subunit(SLC51B)
Blue	ENSG00000101282	R-spondin 4(RSPO4)
Blue	ENSG00000104413	epithelial splicing regulatory protein 1(ESRP1)
Blue	ENSG00000186407	CD300e molecule(CD300E)
Blue	ENSG00000277639	p53-regulated lncRNA 1(LOC105371267)
Blue	ENSG00000206077	zinc finger DHHC-type containing 11B(ZDHHC11B)
Blue	ENSG00000159166	ladinin 1(LAD1)
Blue	ENSG00000180884	zinc finger protein 792(ZNF792)
Blue	ENSG00000151623	nuclear receptor subfamily 3 group C member 2(NR3C2)
Blue	ENSG00000137960	GIPC PDZ domain containing family member 2(GIPC2)
Blue	ENSG00000213085	cilia and flagella associated protein 45(CFAP45)
Blue	ENSG00000088002	sulfotransferase family 2B member 1(SULT2B1)
Blue	ENSG00000167880	envoplakin(EVPL)
Blue	ENSG00000175556	LON peptidase N-terminal domain and ring finger 3(LONRF3)
Blue	ENSG00000253958	claudin 23(CLDN23)
Blue	ENSG00000206384	collagen type VI alpha 6 chain(COL6A6)
Blue	ENSG00000167757	kallikrein related peptidase 11(KLK11)
Blue	ENSG00000125355	transmembrane protein 255A(TMEM255A)
Blue	ENSG00000183844	family with sequence similarity 3 member B(FAM3B)
Blue	ENSG00000181631	purinergic receptor P2Y13(P2RY13)
Blue	ENSG00000122194	plasminogen(PLG)
Blue	ENSG00000070526	ST6 N-acetylgalactosaminide alpha-2,6-sialyltransferase 1(ST6GALNAC1)
Blue	ENSG00000072858	SID1 transmembrane family member 1(SIDT1)
Blue	ENSG00000075461	calcium voltage-gated channel auxiliary subunit gamma 4(CACNG4)
Blue	ENSG00000243811	apolipoprotein B mRNA editing enzyme catalytic subunit 3D(APOBEC3D)
Blue	ENSG00000184307	zinc finger DHHC-type containing 23(ZDHHC23)
Blue	ENSG00000112812	protease, serine 16(PRSS16)
Blue	ENSG00000162687	potassium sodium-activated channel subfamily T member 2(KCNT2)
Blue	ENSG00000236699	Rho guanine nucleotide exchange factor 38(ARHGEF38)
Blue	ENSG00000160588	myelin protein zero like 3(MPZL3)
Blue	ENSG00000159588	coiled-coil domain containing 17(CCDC17)
Blue	ENSG00000204815	tetratricopeptide repeat domain 25(TTC25)
Blue	ENSG00000116990	v-myc avian myelocytomatosis viral oncogene lung carcinoma derived homolog(MYCL)
Blue	ENSG00000111816	fyn related Src family tyrosine kinase(FRK)
Blue	ENSG00000168016	tetratricopeptide repeat and ankyrin repeat containing 1(TRANK1)
Blue	ENSG00000095203	erythrocyte membrane protein band 4.1 like 4B(EPB41L4B)
Blue	ENSG00000171368	tubulin polymerization promoting protein(TPPP)
Blue	ENSG00000109339	mitogen-activated protein kinase 10(MAPK10)
Blue	ENSG00000144230	G protein-coupled receptor 17(GPR17)
Blue	ENSG00000146904	EPH receptor A1(EPHA1)
Blue	ENSG00000099338	cation channel sperm associated auxiliary subunit gamma(CATSPERG)
[truncated: 14,369 more rows]

## Sheet: 26 WGCNA
Module	Fisher exact test (p)	Hub
red	0	ENSG00000001461	NIPA like domain containing 3(NIPAL3)
turquoise	0	ENSG00000001629	ankyrin repeat and IBR domain containing 1(ANKIB1)
Blue	9.92434e-231	ENSG00000163435	E74 like ETS transcription factor 3(ELF3)
salmon	4.28968e-214	ENSG00000108798	ABI family member 3(ABI3)
greenyellow	2.85924e-195	ENSG00000257704	InaF motif containing 1(INAFM1)
lightyellow	2.53462e-179	ENSG00000171960	peptidylprolyl isomerase H(PPIH)
royalblue	6.3081e-130	ENSG00000138101	dystrobrevin beta(DTNB)
magenta	2.19214e-77	ENSG00000022267	four and a half LIM domains 1(FHL1)
purple	8.05632e-73	ENSG00000178188	SH2B adaptor protein 1(SH2B1)
Brown	1.93168e-54	ENSG00000105852	paraoxonase 3(PON3)
Black	1.74999e-47	ENSG00000143315	phosphatidylinositol glycan anchor biosynthesis class M(PIGM)
midnightblue	1.69637e-40	ENSG00000120370	golgin, RAB6 interacting(GORAB)
pink	5.89519e-39	ENSG00000116754	serine and arginine rich splicing factor 11(SRSF11)
green	3.62038e-38	ENSG00000101412	E2F transcription factor 1(E2F1)
lightgreen	2.95067e-34	ENSG00000178498	deltex E3 ubiquitin ligase 3(DTX3)
darkturquoise	8.06821e-26	ENSG00000184060	ArfGAP with dual PH domains 2(ADAP2)
Darkgreen	9.60758e-20	ENSG00000129292	PHD finger protein 20-like 1(PHF20L1)
skyblue3	1.04331e-19	ENSG00000159592	GC-rich promoter binding protein 1 like 1(GPBP1L1)
steelblue	6.77338e-18	ENSG00000116213	WD repeat containing, antisense to TP73(WRAP73)
darkorange	1.87498e-11	ENSG00000144820	adhesion G protein-coupled receptor G7(ADGRG7)
paleturquoise	7.0563e-10	ENSG00000160072	ATPase family, AAA domain containing 3B(ATAD3B)
lightcyan	3.2209e-09	ENSG00000234068	PAGE family member 2(PAGE2)
grey60	1.91683e-08	ENSG00000161547	serine and arginine rich splicing factor 2(SRSF2)
orangered4	6.53487e-07	ENSG00000164463	CREB3 regulatory factor(CREBRF)
mediumpurple3	0.000129041	ENSG00000151718	WW and C2 domain containing 2(WWC2)
lightsteelblue1	0.01879	ENSG00000139613	SWI/SNF related, matrix associated, actin dependent regulator of chromatin subfamily c member 2(SMARCC2)
