# Supplementary material for: Targeting the MAPK7/MMP9 axis for metastasis in primary bone cancer
Source: Oncogene. 2020 Jul 13;39(33):5553–69. doi: 10.1038/s41388-020-1379-0 (PMC7426263; doi:10.1038/s41388-020-1379-0)
Supplement: Supplementary file 8 — Suppl. File 4 [file 41388_2020_1379_MOESM8_ESM.xlsx]

## Sheet: Sheet2
Reporter Counts			1	2	3	4	5	6	c1	c2	c3
Negative	NEG_A(0)	ERCC_00096.1	0	9.21762	12.2365	8.84742	6.29712	21.9506	5.08626	5.33949	5.00521
Negative	NEG_B(0)	ERCC_00041.1	116.756	13.8264	8.15766	29.4914	9.44568	16.4629	3.05176	1.45622	5.00521
Negative	NEG_C(0)	ERCC_00019.1	116.756	7.68135	4.07883	14.7457	14.1685	13.7191	6.10352	6.79572	5.50573
Negative	NEG_D(0)	ERCC_00076.1	583.782	59.9145	53.0248	244.779	56.6741	150.91	6.61214	6.79572	5.50573
Negative	NEG_E(0)	ERCC_00098.1	175.135	18.4352	12.2365	14.7457	9.44568	32.9259	7.6294	4.85408	4.50469
Negative	NEG_F(0)	ERCC_00126.1	583.782	46.0881	33.9902	44.2371	29.9113	65.8517	9.15527	6.31031	6.50677
Negative	NEG_G(0)	ERCC_00144.1	58.3782	7.68135	4.07883	2.94914	0	13.7191	1.01725	3.88327	3.50364
Negative	NEG_H(0)	ERCC_00154.1	116.756	9.21762	9.51727	5.89828	9.44568	32.9259	1.52588	5.8249	0.500521
		Mean	218.918	21.5078	17.1651	45.7117	16.9235	43.5582	5.02269	5.15746	4.50469
		Std Dev	230.892	20.1145	17.3193	81.5768	18.2187	46.6435	2.92105	1.79643	1.83416
		Mean + 2 Std Dev	680.702	61.7367	51.8037	208.865	53.361	136.845	10.8648	8.75033	8.173
Endogenous	ABL1	NM_005157.3	1751.35	874.137	611.824	716.641	373.104	839.609	1.52588	7.76653	3.00312
Endogenous	AC010970.2-001	ENST00000445125.1	350.269	107.539	112.848	359.795	196.785	150.91	6.61214	9.22276	9.50989
Housekeeping	ACAD9	NM_014049.4	1868.1	448.591	342.622	899.488	390.421	548.764	1.01725	4.85408	1.00104
Endogenous	ACVR1B	NM_004302.3	291.891	110.611	88.3746	123.864	75.5654	126.216	1.01725	1.94163	2.5026
Endogenous	ACVR1C	NM_145259.2	116.756	36.8705	9.51727	26.5423	18.8914	13.7191	1.52588	4.36867	0.500521
Endogenous	ACVR2A	NM_001616.3	467.026	135.192	176.749	91.4233	184.191	164.629	2.54313	1.94163	0.500521
Housekeeping	AGK	NM_018238.3	992.43	364.096	256.966	1064.64	450.244	474.681	3.56038	4.36867	4.50469
Endogenous	AKT1	NM_005163.2	10566.5	4848.47	4462.24	6986.51	5450.16	4867.54	3.56038	4.36867	2.00208
Endogenous	AKT2	NM_001626.2	3035.67	1069.24	1475.18	1064.64	569.889	1407.58	15.2588	11.6498	12.0125
Endogenous	AKT3	NM_181690.1	1868.1	694.394	261.045	138.61	624.989	982.288	0.508626	3.88327	0
Endogenous	ALK	NM_004304.3	233.513	21.5078	8.15766	11.7966	9.44568	21.9506	1.01725	7.28112	10.0104
Endogenous	ALKBH2	NM_001001655.2	116.756	106.003	232.493	277.219	69.2683	112.497	1.01725	1.45622	2.5026
Endogenous	ALKBH3	NM_139178.3	934.052	361.023	237.932	990.911	513.215	485.656	3.05176	3.39786	2.5026
Endogenous	AMER1	NM_152424.3	175.135	121.365	72.0593	132.711	62.9712	71.3394	2.03451	5.8249	2.5026
Endogenous	AMH	NM_000479.3	350.269	24.5803	20.3941	32.4405	15.7428	27.4382	1.52588	4.36867	3.50364
Housekeeping	AMMECR1L	NM_001199140.1	1751.35	371.777	558.799	716.641	478.581	491.144	2.03451	6.31031	3.50364
Endogenous	ANGPT1	NM_001146.3	1225.94	474.707	7090.36	4789.4	826.497	521.326	2.03451	5.33949	1.00104
Endogenous	APC	NM_000038.3	408.648	168.99	70.6997	442.371	335.322	194.811	2.54313	5.33949	1.00104
Endogenous	APH1B	NM_001145646.1	1109.19	98.3212	29.9114	135.66	204.656	282.614	1.52588	4.36867	4.50469
Endogenous	AR	NM_001011645.1	291.891	305.718	63.9016	141.559	357.362	63.1079	2.54313	6.31031	3.50364
Endogenous	ARID1A	NM_006015.4	1109.19	523.868	605.026	766.776	360.51	493.888	3.56038	3.88327	2.00208
Endogenous	ARID1B	NM_020732.3	1751.35	806.541	1044.18	834.607	467.561	987.776	3.56038	6.79572	1.00104
Endogenous	ARID2	NM_152641.2	1225.94	497.751	534.326	790.37	656.475	650.286	5.59489	10.1936	5.50573
Endogenous	ARNT2	NM_014862.3	58.3782	207.396	38.0691	58.9828	15.7428	120.728	6.61214	4.36867	4.50469
Endogenous	ASXL1	NM_001164603.1	2393.51	1207.51	1533.64	1185.55	1018.56	1004.24	0	4.85408	1.00104
Endogenous	ATG4D	NM_001281504.1	583.782	185.889	541.125	589.828	755.654	318.283	3.05176	3.88327	2.5026
Endogenous	ATM	NM_138292.3	758.917	278.065	121.005	312.609	278.648	323.771	5.08626	4.36867	4.00417
Endogenous	ATR	NM_001184.2	1517.83	557.666	600.947	796.268	680.089	836.866	3.56038	3.88327	2.00208
Endogenous	ATRX	NM_000489.3	3794.58	1631.52	618.622	2117.48	185.765	1547.52	4.57764	6.79572	4.00417
Endogenous	AXIN1	NM_181050.1	467.026	270.383	281.439	342.1	144.834	312.796	1.01725	3.39786	0
Endogenous	AXIN2	NM_004655.3	583.782	99.8575	81.5766	88.4742	61.3969	117.984	1.01725	1.45622	1.50156
Endogenous	B2M	NM_004048.2	220611	88579.7	21127	38533.5	42222.2	190874	25.9399	210.182	11.0115
Endogenous	BAD	NM_004322.3	1459.46	244.267	182.188	477.761	256.608	403.342	2.54313	2.91245	4.50469
Endogenous	BAIAP3	NM_003933.4	233.513	36.8705	20.3941	29.4914	11.02	30.182	3.05176	2.42704	4.50469
Endogenous	BAMBI	NM_012342.2	11383.8	282.674	1732.14	4925.06	1950.53	771.014	3.05176	2.42704	5.50573
Endogenous	BAP1	NM_004656.2	4144.85	941.733	1106.72	1350.71	706.852	1380.14	3.05176	4.85408	3.00312
Endogenous	BAX	NM_138761.3	5195.66	1514.76	1428.95	1297.62	823.348	1994.76	1.01725	4.85408	2.5026
Endogenous	BCL2	NM_000657.2	525.404	342.588	106.05	94.3725	562.018	315.539	1.52588	1.45622	4.00417
Endogenous	BCL2A1	NM_004049.2	350.269	133.655	24.473	41.288	78.714	592.665	3.05176	6.31031	5.50573
Endogenous	BCL2L1	NM_138578.1	4319.99	897.181	678.445	1005.66	516.364	1720.38	2.03451	4.85408	1.00104
Endogenous	BCOR	NM_001123383.1	875.673	531.549	237.932	690.099	185.765	181.092	1.01725	4.85408	2.00208
Endogenous	BDNF	NM_170732.4	408.648	199.715	732.829	315.558	412.461	35.6697	6.61214	5.8249	6.50677
Endogenous	BID	NM_197966.1	1459.46	396.357	361.656	580.981	450.244	691.443	7.12077	4.85408	6.50677
Endogenous	BIRC3	NM_182962.1	58.3782	32.2617	5.43844	2.94914	147.982	115.24	1.52588	2.91245	2.00208
Endogenous	BIRC7	NM_022161.2	291.891	184.352	29.9114	70.7794	12.5942	134.447	3.56038	1.94163	3.00312
Endogenous	BMP2	NM_001200.2	4203.23	313.399	666.209	439.422	1791.53	592.665	0.508626	1.45622	2.00208
Endogenous	BMP4	NM_001202.2	1225.94	530.013	515.292	1967.08	569.889	175.605	2.03451	1.45622	0.500521
Endogenous	BMP5	NM_021073.2	233.513	23.044	24.473	61.9319	9.44568	46.645	4.06901	5.8249	2.5026
Endogenous	BMP6	NM_001718.2	2918.91	167.453	55.744	259.524	196.785	74.0832	1.52588	2.91245	0.500521
Endogenous	BMP7	NM_001719.1	1050.81	334.907	3951.02	583.93	270.776	76.827	2.03451	3.39786	2.5026
Endogenous	BMP8A	NM_181809.3	18038.9	204.324	774.977	530.845	1097.27	696.931	2.03451	4.36867	4.00417
Endogenous	BMPR1B	NM_001203.1	1284.32	38.4067	182.188	539.693	146.408	109.753	2.03451	4.85408	3.00312
Endogenous	BNIP3	NM_004052.2	3094.05	1582.36	1978.23	16081.7	4329.27	751.807	3.56038	3.39786	1.50156
Endogenous	BRAF	NM_004333.3	1634.59	443.982	295.035	787.42	623.415	633.823	2.03451	5.8249	4.50469
Endogenous	BRCA1	NM_007305.2	583.782	377.922	421.479	327.355	240.865	170.117	1.52588	2.91245	2.5026
Endogenous	BRCA2	NM_000059.3	467.026	488.534	146.838	406.981	554.146	246.944	1.01725	4.36867	2.5026
Endogenous	BRIP1	NM_032043.1	175.135	258.093	188.986	250.677	398.293	76.827	1.01725	1.45622	3.00312
Housekeeping	C10orf76	NM_024541.2	817.295	256.557	146.838	480.71	366.807	463.706	3.05176	3.39786	2.5026
Endogenous	C19orf40	NM_152266.3	467.026	142.873	116.926	138.61	118.071	153.654	9.15527	9.22276	5.00521
Endogenous	CACNA1C	NM_199460.2	350.269	135.192	58.4632	76.6776	198.359	192.067	5.08626	10.1936	11.0115
Endogenous	CACNA1D	NM_000720.2	233.513	26.1166	21.7538	29.4914	67.694	54.8764	2.03451	1.94163	1.50156
Endogenous	CACNA1E	NM_000721.2	116.756	61.4508	8.15766	123.864	17.3171	16.4629	2.54313	4.85408	6.50677
Endogenous	CACNA1G	NM_198397.1	233.513	235.049	27.1922	14.7457	14.1685	54.8764	3.56038	2.42704	4.00417
Endogenous	CACNA1H	NM_021098.2	0	132.119	194.424	772.675	9.44568	63.1079	4.06901	9.70816	6.00625
Endogenous	CACNA2D1	NM_000722.2	934.052	788.106	543.844	247.728	129.091	507.607	2.54313	2.91245	4.00417
Endogenous	CACNA2D2	NM_001005505.1	0	99.8575	159.074	156.304	1084.68	16.4629	2.03451	2.42704	1.00104
Endogenous	CACNA2D3	NM_018398.2	525.404	62.987	58.4632	85.5251	28.337	41.1573	4.06901	4.36867	3.50364
Endogenous	CACNA2D4	NM_001005737.1	175.135	29.1891	17.6749	97.3216	39.357	32.9259	3.56038	0.970816	3.50364
Endogenous	CACNB2	NM_000724.3	0	38.4067	20.3941	20.644	4.72284	32.9259	2.54313	3.39786	2.00208
Endogenous	CACNB3	NM_000725.2	291.891	43.0155	35.3498	50.1354	33.0599	41.1573	3.05176	2.42704	3.00312
Endogenous	CACNB4	NM_001005747.2	0	26.1166	111.488	85.5251	42.5056	71.3394	3.56038	1.94163	4.00417
Endogenous	CACNG1	NM_000727.2	175.135	44.5518	85.6554	94.3725	44.0798	46.645	4.57764	10.679	5.00521
Endogenous	CACNG4	NM_014405.2	175.135	36.8705	299.114	203.491	72.4169	19.2067	3.56038	3.88327	2.00208
Endogenous	CACNG6	NM_145814.1	0	12.2902	27.1922	8.84742	1.57428	30.182	2.54313	0.970816	4.00417
Endogenous	CALML3	NM_005185.2	116.756	13.8264	14.9557	44.2371	31.4856	49.3888	2.54313	3.39786	3.50364
Endogenous	CALML5	NM_017422.4	0	7.68135	13.5961	11.7966	14.1685	16.4629	4.06901	9.70816	6.00625
Endogenous	CALML6	NM_138705.2	0	7.68135	8.15766	23.5931	7.8714	19.2067	2.54313	4.36867	1.00104
Endogenous	CAMK2B	NM_001220.3	58.3782	6.14508	23.1134	23.5931	14.1685	24.6944	3.56038	7.76653	5.00521
Endogenous	CAPN2	NM_001748.4	16637.8	4691.77	1581.23	2604.09	2235.48	5276.37	3.05176	3.39786	2.00208
Endogenous	CARD11	NM_032415.2	116.756	93.7124	13.5961	17.6948	18.8914	104.265	1.01725	5.8249	1.00104
Endogenous	CASP10	NM_032977.3	175.135	73.7409	25.8326	82.5759	25.1885	145.423	3.05176	5.33949	9.50989
Endogenous	CASP12	NM_001191016.1	291.891	12.2902	14.9557	26.5423	22.0399	38.4135	2.03451	3.88327	5.50573
Endogenous	CASP3	NM_032991.2	1576.21	562.275	901.421	946.674	1021.71	965.825	1.52588	2.91245	1.00104
Endogenous	CASP7	NM_001227.3	875.673	345.661	165.872	401.083	544.701	422.548	2.03451	3.88327	1.50156
Endogenous	CASP8	NM_001228.4	1576.21	686.712	180.828	601.625	448.67	965.825	5.08626	4.36867	2.5026
Endogenous	CASP9	NM_001229.2	175.135	113.684	76.1381	209.389	182.616	123.472	0.508626	1.45622	0
Endogenous	CBL	NM_005188.2	583.782	213.541	160.434	527.896	181.042	496.632	1.52588	2.42704	2.00208
Endogenous	CBLC	NM_012116.3	58.3782	15.3627	14.9557	14.7457	9.44568	13.7191	2.03451	1.94163	0.500521
Housekeeping	CC2D1B	NM_032449.2	350.269	21.5078	1.35961	58.9828	11.02	57.6202	1.01725	0.970816	0
Endogenous	CCNA1	NM_003914.3	58.3782	12.2902	6.79805	8.84742	9.44568	10.9753	0	1.94163	3.50364
Endogenous	CCNA2	NM_001237.2	1342.7	1381.11	2600.93	3167.38	2307.89	375.904	1.52588	2.42704	1.00104
Endogenous	CCNB1	NM_031966.2	1868.1	1792.83	1650.57	2353.41	2178.8	436.268	2.03451	3.88327	1.00104
Endogenous	CCNB3	NM_033671.1	58.3782	18.4352	23.1134	53.0845	7.8714	32.9259	0	0.485408	1.50156
Endogenous	CCND1	NM_053056.2	6655.12	1637.66	282.799	787.42	1766.34	1893.24	2.54313	1.45622	1.00104
Endogenous	CCND2	NM_001759.2	350.269	382.531	140.04	1377.25	151.131	406.086	2.03451	4.36867	3.00312
Endogenous	CCND3	NM_001760.2	1284.32	688.249	1511.89	510.201	1223.22	304.564	1.01725	4.85408	3.00312
Endogenous	CCNE1	NM_001238.1	233.513	132.119	284.158	8210.41	56.6741	178.348	3.56038	4.36867	2.00208
Endogenous	CCNE2	NM_057735.1	175.135	142.873	197.143	88.4742	415.61	74.0832	2.54313	5.8249	4.50469
Endogenous	CCNO	NM_021147.3	116.756	7.68135	12.2365	14.7457	7.8714	19.2067	3.56038	3.39786	3.00312
Endogenous	CCR7	NM_001838.2	58.3782	64.5233	6.79805	17.6948	4.72284	46.645	1.52588	14.5622	1.50156
Endogenous	CD14	NM_000591.2	7589.17	3647.1	705.637	586.879	489.601	6974.79	0.508626	2.91245	3.00312
Endogenous	CD19	NM_001770.4	291.891	15.3627	23.1134	35.3897	4.72284	32.9259	1.52588	0.485408	2.5026
Endogenous	CD40	NM_001250.4	992.43	411.72	183.547	324.405	77.1397	439.011	1.52588	4.85408	3.50364
Endogenous	CDC14A	NM_033313.2	934.052	208.933	95.1727	203.491	174.745	208.53	4.57764	9.70816	5.00521
Endogenous	CDC14B	NM_003671.3	2510.26	224.295	213.459	819.861	286.519	332.002	3.05176	3.88327	1.50156
Endogenous	CDC25A	NM_001789.2	350.269	102.93	784.495	398.134	157.428	60.3641	3.05176	7.28112	1.00104
Endogenous	CDC25B	NM_021873.2	1050.81	556.129	247.449	1170.81	527.384	417.061	1.01725	4.85408	2.5026
Endogenous	CDC25C	NM_001790.2	350.269	228.904	165.872	324.405	295.965	98.7776	2.54313	1.94163	2.00208
Endogenous	CDC6	NM_001254.3	583.782	542.303	1260.36	881.793	637.583	181.092	1.01725	4.36867	1.00104
Endogenous	CDC7	NM_003503.2	408.648	474.707	615.903	1232.74	850.111	230.481	3.56038	1.45622	2.5026
Endogenous	CDH1	NM_004360.2	58.3782	15.3627	9.51727	5.89828	12.5942	112.497	0.508626	3.88327	1.50156
Endogenous	CDK2	NM_001798.2	291.891	196.642	201.222	345.049	187.339	139.935	3.56038	1.45622	2.00208
Endogenous	CDK4	NM_000075.2	2393.51	769.671	1053.7	2061.45	7526.63	856.072	2.03451	3.39786	5.00521
Endogenous	CDK6	NM_001259.5	700.539	399.43	202.582	100.271	165.299	353.953	3.05176	8.25194	5.50573
Endogenous	CDKN1A	NM_000389.2	6713.5	1030.84	609.105	1256.33	1083.1	1679.22	8.13802	14.0768	8.00833
Endogenous	CDKN1B	NM_004064.2	758.917	110.611	116.926	224.135	176.319	148.166	5.08626	4.36867	5.00521
Endogenous	CDKN1C	NM_000076.2	875.673	370.241	622.701	4208.42	203.082	299.077	4.06901	2.91245	4.50469
Endogenous	CDKN2A	NM_000077.3	175.135	26.1166	25.8326	412.88	209.379	76.827	6.10352	10.1936	8.00833
Endogenous	CDKN2B	NM_004936.3	1984.86	81.4223	123.724	271.321	344.767	224.993	4.57764	5.33949	4.00417
Endogenous	CDKN2C	NM_001262.2	2043.24	1012.4	1178.78	757.929	1382.22	493.888	1.52588	2.42704	1.00104
Endogenous	CDKN2D	NM_001800.3	291.891	93.7124	119.646	76.6776	448.67	71.3394	5.08626	3.39786	3.00312
Endogenous	CEBPA	NM_004364.2	817.295	689.785	92.4534	120.915	94.4568	1358.19	1.52588	0.485408	3.00312
Endogenous	CEBPE	NM_001805.2	1342.7	62.987	25.8326	73.7285	9.44568	54.8764	3.56038	3.88327	3.00312
Endogenous	CHAD	NM_001267.2	78869	64.5233	505.775	421.727	6001.15	5907.45	3.05176	2.91245	4.50469
Endogenous	CHEK1	NM_001114121.1	467.026	321.08	655.332	1156.06	795.011	200.299	0.508626	4.36867	3.00312
Endogenous	CHEK2	NM_007194.3	291.891	156.699	194.424	156.304	173.171	128.96	1.01725	4.85408	3.00312
Endogenous	CHUK	NM_001278.3	1576.21	540.767	403.804	970.267	1563.26	1122.22	0	1.45622	2.00208
Endogenous	CIC	NM_015125.3	817.295	470.098	523.45	454.168	119.645	471.937	2.54313	2.91245	2.5026
Endogenous	CLCF1	NM_013246.2	58.3782	18.4352	10.8769	26.5423	18.8914	27.4382	1.52588	0.485408	0
Housekeeping	CNOT10	NM_001256741.1	817.295	330.298	458.188	406.981	333.747	469.193	0.508626	2.91245	0.500521
Housekeeping	CNOT4	NM_001190848.1	3210.8	577.637	505.775	867.047	736.763	795.708	1.01725	2.91245	1.00104
Endogenous	CNTFR	NM_147164.1	408.648	115.22	43.5075	88.4742	20.4656	43.9011	1.52588	4.36867	3.50364
Housekeeping	COG7	NM_153603.3	1868.1	577.637	655.332	734.336	391.996	526.814	1.01725	0.970816	2.00208
Endogenous	COL11A1	NM_001854.3	1809.73	32220.2	9798.71	701.895	10154.1	18866.5	4.57764	9.70816	4.00417
Endogenous	COL11A2	NM_001163771.1	1401.08	102.93	1549.95	1058.74	53.5255	318.283	2.03451	1.94163	2.00208
Endogenous	COL1A1	NM_000088.3	641752	168500	124055	37274.2	86818.4	246565	18.3105	46.1138	6.50677
Endogenous	COL1A2	NM_000089.3	179630	59160.2	66960.8	26203.1	24725.6	64309.7	17.8019	31.0661	11.512
Endogenous	COL24A1	NM_152890.5	2860.53	208.933	925.894	1250.44	766.674	249.688	1.01725	2.42704	2.00208
Endogenous	COL27A1	NM_032888.2	233.513	247.339	53.0248	238.88	269.202	257.919	2.54313	6.79572	4.00417
Endogenous	COL2A1	NM_001844.4	467.026	2467.25	437.794	365.693	354.213	104.265	2.03451	8.73735	5.50573
Endogenous	COL3A1	NM_000090.3	130475	149705	68049.8	28305.8	13309	287605	5.59489	37.3764	4.50469
Endogenous	COL4A3	NM_000091.3	0	4.60881	53.0248	20.644	4.72284	16.4629	2.03451	0.970816	0.500521
Endogenous	COL4A4	NM_000092.4	58.3782	58.3782	190.345	26.5423	9.44568	104.265	1.52588	2.91245	3.00312
Endogenous	COL4A5	NM_033381.1	758.917	41.4793	188.986	32.4405	7.8714	19.2067	2.03451	3.39786	1.50156
Endogenous	COL4A6	NM_001847.2	467.026	23.044	16.3153	20.644	9.44568	30.182	2.03451	3.39786	1.50156
Endogenous	COL5A1	NM_000093.3	110452	29623.9	33635.4	16506.3	13678.9	21840.8	5.59489	11.6498	4.50469
Endogenous	COL5A2	NM_000393.3	57444.2	16728.4	49022.1	25536.6	18540.3	22447.2	4.57764	7.28112	4.50469
Endogenous	COL6A6	NM_001102608.1	291.891	7.68135	20.3941	23.5931	18.8914	21.9506	1.01725	3.88327	4.00417
Endogenous	COMP	NM_000095.2	408.648	188.961	6825.24	2403.55	22.0399	6897.97	0.508626	3.88327	2.00208
Endogenous	CREB3L1	NM_052854.1	20665.9	3421.27	11360.9	6352.45	8105.97	2985.28	2.54313	3.88327	3.50364
Endogenous	CREB3L3	NM_001271995.1	116.756	12.2902	20.3941	20.644	23.6142	41.1573	1.01725	1.45622	2.00208
Endogenous	CREB3L4	NM_130898.2	291.891	41.4793	114.207	132.711	69.2683	57.6202	2.03451	5.8249	5.00521
Endogenous	CREB5	NM_182898.2	875.673	451.663	213.459	294.914	1558.54	378.647	7.12077	5.8249	7.00729
Endogenous	CREBBP	NM_004380.2	58.3782	30.7254	20.3941	29.4914	42.5056	38.4135	5.59489	6.79572	8.00833
Endogenous	CRLF2	NM_001012288.1	0	16.899	5.43844	11.7966	6.29712	8.23146	2.03451	5.33949	2.5026
Endogenous	CSF1R	NM_005211.2	583.782	155.163	35.3498	17.6948	92.8825	299.077	1.52588	1.45622	2.5026
Endogenous	CSF2	NM_000758.2	175.135	1.53627	14.9557	23.5931	6.29712	19.2067	2.54313	2.91245	1.00104
Endogenous	CSF3	NM_000759.3	116.756	16.899	16.3153	41.288	14.1685	21.9506	2.03451	1.94163	1.50156
Endogenous	CSF3R	NM_156038.2	116.756	228.904	13.5961	17.6948	29.9113	359.441	0.508626	1.45622	1.00104
Endogenous	CTNNB1	NM_001904.3	36252.9	6741.15	28509.6	10625.8	18241.2	13837.1	6.61214	9.22276	4.00417
Endogenous	CUL1	NM_003592.2	3327.56	1007.79	711.076	2020.16	650.178	1292.34	4.06901	9.70816	3.50364
Endogenous	CXXC4	NM_025212.1	58.3782	13.8264	17.6749	50.1354	11.02	13.7191	0	3.39786	1.00104
Endogenous	CYBB	NM_000397.3	3444.32	2146.17	339.902	383.388	388.847	4126.71	3.56038	5.33949	2.00208
Endogenous	CYLD	NM_015247.1	3852.96	949.414	462.267	1102.98	835.943	1489.89	6.10352	7.28112	5.50573
Endogenous	DAXX	NM_001350.3	758.917	563.811	528.888	914.233	347.916	672.236	7.12077	9.70816	6.50677
Endogenous	DCXR	NM_016286.3	2218.37	1204.44	1215.49	2285.58	2537.74	1341.73	8.13802	13.106	8.50885
Endogenous	DDB2	NM_000107.1	1284.32	474.707	214.818	197.592	255.033	600.897	1.01725	1.94163	2.00208
Endogenous	DDIT3	NM_004083.4	1634.59	967.85	817.125	3928.25	29286.3	831.378	4.06901	10.1936	3.00312
Endogenous	DDIT4	NM_019058.2	17338.3	2020.19	1585.3	4175.98	3200.51	3503.86	1.01725	4.36867	5.00521
Housekeeping	DDX50	NM_024045.1	1751.35	500.824	470.425	961.42	544.701	666.749	3.56038	5.33949	6.50677
Housekeeping	DHX16	NM_001164239.1	992.43	199.715	246.089	457.117	188.914	260.663	1.01725	3.39786	2.5026
Endogenous	DKK1	NM_012242.2	1109.19	46.0881	133.242	2017.21	86.5854	35.6697	2.03451	0.970816	4.00417
Endogenous	DKK2	NM_014421.2	175.135	69.1321	114.207	35.3897	26.7628	74.0832	2.54313	7.76653	3.00312
Endogenous	DKK4	NM_014420.2	233.513	6.14508	12.2365	11.7966	15.7428	27.4382	3.56038	4.85408	5.50573
Endogenous	DLL1	NM_005618.3	175.135	281.137	451.39	194.643	17.3171	214.018	2.03451	1.45622	3.00312
Endogenous	DLL3	NM_203486.2	0	12.2902	17.6749	23.5931	9.44568	8.23146	1.01725	3.39786	2.00208
Endogenous	DLL4	NM_019074.2	116.756	276.528	183.547	120.915	99.1796	170.117	4.06901	5.8249	3.50364
Housekeeping	DNAJC14	NM_032364.5	758.917	199.715	239.291	451.218	184.191	288.101	4.06901	5.33949	2.5026
Endogenous	DNMT1	NM_001379.2	2510.26	958.632	1139.35	1937.59	2454.3	982.288	3.56038	2.91245	4.50469
Endogenous	DNMT3A	NM_022552.3	1517.83	580.71	647.174	613.421	226.696	655.773	2.03451	1.94163	4.00417
Endogenous	DTX1	NM_004416.2	233.513	76.8135	23.1134	32.4405	17.3171	115.24	5.08626	9.22276	3.00312
Endogenous	DTX3	NM_178502.2	350.269	78.3497	31.271	26.5423	199.934	76.827	1.01725	2.42704	2.5026
Endogenous	DTX4	NM_015177.1	1050.81	90.6399	327.666	430.574	176.319	181.092	1.01725	1.94163	1.50156
Endogenous	DUSP10	NM_144728.2	1109.19	751.236	80.217	182.847	538.404	471.937	3.56038	7.76653	4.50469
Endogenous	DUSP2	NM_004418.3	291.891	69.1321	58.4632	112.067	55.0998	46.645	0.508626	0.970816	1.00104
Endogenous	DUSP4	NM_057158.2	1050.81	210.469	130.523	112.067	804.457	197.555	4.57764	3.39786	3.00312
Endogenous	DUSP5	NM_004419.3	2510.26	1112.26	319.508	536.744	1262.57	941.131	2.54313	9.22276	3.50364
Endogenous	DUSP6	NM_001946.2	2393.51	1689.9	662.13	445.32	661.197	974.057	0	2.42704	2.5026
Endogenous	DUSP8	NM_004420.2	58.3782	35.3342	31.271	32.4405	25.1885	46.645	0	2.42704	2.00208
Endogenous	E2F1	NM_005225.1	758.917	210.469	573.755	663.557	377.827	131.703	3.05176	1.45622	2.5026
Endogenous	E2F5	NM_001951.3	700.539	192.034	1945.6	448.269	111.774	142.679	0.508626	2.91245	1.50156
Housekeeping	EDC3	NM_001142443.1	1517.83	679.031	894.623	1453.93	963.459	595.409	1.01725	2.42704	2.5026
Endogenous	EFNA1	NM_004428.2	642.161	133.655	738.268	297.863	165.299	90.5461	4.06901	5.8249	3.00312
Endogenous	EFNA2	NM_001405.3	58.3782	30.7254	115.567	26.5423	14.1685	19.2067	2.03451	3.88327	4.50469
Endogenous	EFNA3	NM_004952.4	233.513	233.513	221.616	206.44	42.5056	43.9011	7.12077	12.6206	7.00729
Endogenous	EFNA5	NM_001962.2	583.782	161.308	119.646	76.6776	108.625	172.861	2.54313	5.33949	7.00729
Endogenous	EGF	NM_001963.3	233.513	19.9715	33.9902	38.3388	6.29712	24.6944	1.01725	1.45622	4.50469
Endogenous	EGFR	NM_201282.1	1809.73	711.293	176.749	250.677	478.581	669.492	5.08626	9.22276	11.512
Housekeeping	EIF2B4	NM_172195.3	2335.13	722.047	1068.65	1539.45	969.756	963.081	0.508626	3.88327	2.00208
Endogenous	EIF4EBP1	NM_004095.3	2568.64	1152.2	5963.25	1734.09	1415.28	1204.54	1.52588	0.970816	0.500521
Endogenous	ENDOG	NM_004435.2	1050.81	307.254	411.962	519.049	335.322	375.904	1.52588	4.36867	2.00208
Endogenous	EP300	NM_001429.2	3502.69	964.777	823.923	1238.64	799.734	1028.93	2.03451	7.28112	4.50469
Endogenous	EPHA2	NM_004431.2	1692.97	456.272	523.45	566.235	546.275	389.623	0.508626	1.45622	1.50156
Endogenous	EPO	NM_000799.2	58.3782	7.68135	8.15766	23.5931	12.5942	10.9753	3.56038	3.88327	2.5026
Endogenous	EPOR	NM_000121.2	175.135	87.5673	72.0593	58.9828	69.2683	115.24	1.52588	6.79572	4.00417
Endogenous	ERBB2	NM_004448.2	1576.21	330.298	503.055	197.592	176.319	353.953	1.52588	4.85408	4.50469
Endogenous	ERCC2	NM_000400.2	642.161	133.655	163.153	191.694	88.1597	241.456	1.52588	5.8249	3.00312
Housekeeping	ERCC3	NM_000122.1	642.161	221.223	263.764	377.49	173.171	274.382	1.01725	1.45622	1.00104
Endogenous	ERCC6	NM_000124.2	525.404	205.86	138.68	141.559	327.45	312.796	1.01725	2.42704	0.500521
Endogenous	ETS2	NM_005239.4	6771.87	2166.14	674.366	1751.79	897.339	2551.75	4.57764	7.76653	6.50677
Endogenous	ETV1	NM_004956.4	1751.35	205.86	228.414	67.8302	1067.36	556.996	2.03451	2.91245	1.50156
Endogenous	ETV4	NM_001079675.1	58.3782	39.943	29.9114	35.3897	40.9313	10.9753	2.54313	0.970816	2.5026
Endogenous	ETV7	NM_016135.2	175.135	50.6969	31.271	44.2371	64.5455	71.3394	2.03451	0.970816	2.00208
Endogenous	EWSR1	NM_013986.3	7764.3	2958.85	4481.27	3651.04	3855.41	3517.58	2.54313	12.6206	7.00729
Endogenous	EYA1	NM_172059.2	116.756	513.114	154.995	463.015	199.934	356.697	2.54313	2.91245	2.5026
Endogenous	EZH2	NM_004456.3	875.673	399.43	395.646	693.048	407.738	189.324	2.54313	2.91245	2.5026
Endogenous	FANCA	NM_000135.2	233.513	115.22	135.961	156.304	181.042	63.1079	0.508626	3.88327	4.00417
Endogenous	FANCB	NM_152633.2	291.891	152.091	118.286	112.067	116.497	65.8517	0.508626	1.45622	3.00312
Endogenous	FANCC	NM_000136.2	992.43	397.894	262.405	946.674	232.993	351.209	1.52588	2.91245	1.50156
Endogenous	FANCE	NM_021922.2	233.513	207.396	208.02	268.372	91.3082	68.5955	2.54313	3.39786	3.00312
Endogenous	FANCF	NM_022725.2	583.782	178.207	180.828	244.779	176.319	244.2	8.13802	5.8249	6.00625
Endogenous	FANCG	NM_004629.1	408.648	127.51	110.128	123.864	97.6053	96.0337	0	1.45622	2.5026
Endogenous	FANCL	NM_001114636.1	583.782	319.544	546.563	492.506	503.77	241.456	2.03451	3.39786	4.50469
Endogenous	FAS	NM_152876.1	875.673	179.743	92.4534	147.457	69.2683	367.672	4.06901	3.88327	1.00104
Endogenous	FASLG	NM_000639.1	233.513	33.7979	24.473	20.644	12.5942	38.4135	2.03451	2.42704	1.50156
Endogenous	FBXW7	NM_018315.4	583.782	159.772	148.197	359.795	170.022	252.432	4.57764	7.28112	5.50573
Housekeeping	FCF1	NM_015962.4	3794.58	1917.26	1306.58	2433.04	1246.83	1676.47	0.508626	4.85408	3.00312
Endogenous	FEN1	NM_004111.4	525.404	245.803	454.11	884.742	554.146	101.521	2.03451	4.85408	4.50469
Endogenous	FGF1	NM_033137.1	1751.35	382.531	42.1479	41.288	28.337	395.11	0	2.42704	4.50469
Endogenous	FGF10	NM_004465.1	0	24.5803	20.3941	38.3388	20.4656	24.6944	8.64665	9.22276	10.0104
Endogenous	FGF11	NM_004112.2	700.539	219.686	97.8919	250.677	64.5455	128.96	0	5.33949	3.50364
Endogenous	FGF12	NM_004113.4	116.756	35.3342	97.8919	50.1354	26.7628	30.182	1.01725	3.39786	2.00208
Endogenous	FGF13	NM_033642.1	175.135	61.4508	74.7785	8.84742	6.29712	43.9011	1.52588	1.45622	1.00104
Endogenous	FGF14	NM_004115.3	0	7.68135	6.79805	8.84742	15.7428	10.9753	3.56038	3.88327	2.5026
Endogenous	FGF16	NM_003868.1	583.782	18.4352	10.8769	26.5423	9.44568	13.7191	5.08626	4.36867	5.00521
Endogenous	FGF17	NM_003867.2	116.756	12.2902	8.15766	2.94914	9.44568	8.23146	1.01725	7.28112	3.50364
Endogenous	FGF18	NM_003862.1	0	16.899	47.5863	58.9828	9.44568	30.182	2.03451	2.42704	1.00104
Endogenous	FGF19	NM_005117.2	0	16.899	24.473	11.7966	11.02	13.7191	1.52588	2.91245	2.00208
Endogenous	FGF2	NM_002006.4	817.295	118.293	59.8228	47.1862	11.02	139.935	2.54313	3.88327	4.00417
Endogenous	FGF20	NM_019851.1	233.513	43.0155	23.1134	44.2371	7.8714	43.9011	3.56038	7.28112	2.00208
Endogenous	FGF21	NM_019113.2	175.135	29.1891	19.0345	26.5423	17.3171	24.6944	6.61214	8.25194	5.00521
Endogenous	FGF22	NM_020637.1	0	3.07254	14.9557	17.6948	6.29712	8.23146	4.06901	4.85408	1.50156
Endogenous	FGF23	NM_020638.2	1401.08	9.21762	12.2365	14.7457	20.4656	21.9506	5.59489	6.79572	5.00521
Endogenous	FGF3	NM_005247.2	291.891	19.9715	16.3153	17.6948	17.3171	57.6202	4.06901	4.36867	1.50156
Endogenous	FGF4	NM_002007.2	116.756	15.3627	17.6749	29.4914	22.0399	32.9259	4.06901	6.79572	6.00625
Endogenous	FGF5	NM_004464.3	467.026	21.5078	5.43844	5.89828	1.57428	27.4382	2.03451	1.94163	1.00104
Endogenous	FGF6	NM_020996.1	116.756	7.68135	10.8769	5.89828	12.5942	10.9753	2.54313	0.970816	3.00312
Endogenous	FGF7	NM_002009.3	642.161	364.096	228.414	100.271	1.57428	716.137	2.54313	6.31031	2.00208
Endogenous	FGF8	NM_033163.3	233.513	4.60881	4.07883	11.7966	4.72284	10.9753	0	0.970816	1.00104
Endogenous	FGF9	NM_002010.2	525.404	61.4508	59.8228	32.4405	146.408	41.1573	1.52588	4.36867	6.50677
Endogenous	FGFR1	NM_015850.2	25803.2	4327.67	8963.9	1616.13	7314.1	5786.72	2.03451	6.31031	2.00208
Endogenous	FGFR2	NM_000141.4	58.3782	179.743	44.8671	353.897	135.388	249.688	3.05176	5.8249	6.50677
Endogenous	FGFR3	NM_022965.2	2627.02	482.389	776.337	2671.92	865.854	521.326	1.52588	3.39786	0
Endogenous	FGFR4	NM_002011.3	0	21.5078	57.1036	173.999	14.1685	16.4629	2.03451	2.42704	2.5026
Endogenous	FIGF	NM_004469.2	291.891	16.899	12.2365	17.6948	36.2084	38.4135	3.05176	0.970816	3.50364
Endogenous	FLNA	NM_001456.3	26036.7	12519.1	7805.52	14424.2	5168.36	12802.7	2.54313	11.1644	3.00312
Endogenous	FLNC	NM_001127487.1	3385.94	447.054	218.897	120.915	26.7628	203.043	0.508626	1.45622	1.50156
Endogenous	FLT1	NM_002019.4	3210.8	1350.38	1571.71	1111.83	787.14	867.048	3.05176	2.42704	1.50156
Endogenous	FLT3	NM_004119.1	58.3782	19.9715	12.2365	5.89828	3.14856	30.182	0.508626	0.485408	0
Endogenous	FN1	NM_212482.1	132343	53979.9	22887.7	13669.3	43316.3	79732.7	5.08626	11.6498	3.00312
Endogenous	FOLR2	NM_000803.4	3444.32	1391.86	394.287	247.728	136.962	3407.83	6.10352	12.1352	8.00833
Endogenous	FOS	NM_005252.2	7589.17	5727.21	954.446	9602.4	2473.19	5468.44	2.54313	0.970816	2.5026
Endogenous	FOSL1	NM_005438.2	467.026	221.223	33.9902	91.4233	69.2683	63.1079	1.01725	2.91245	2.00208
Endogenous	FOXL2	NM_023067.2	175.135	41.4793	28.5518	32.4405	12.5942	24.6944	2.54313	17.4747	9.00937
Endogenous	FOXO4	NM_005938.2	875.673	192.034	115.567	324.405	184.191	449.987	2.54313	2.91245	3.00312
Endogenous	FST	NM_006350.2	19556.7	411.72	511.213	106.169	563.592	880.767	1.01725	3.88327	3.00312
Endogenous	FTH1	NM_002032.2	2977.29	2020.19	498.977	1701.65	1174.41	3517.58	11.6984	25.2412	11.0115
Endogenous	FTL	NM_000146.3	311389	285357	71340.1	88073.1	64610	731201	56.4575	460.652	17.0177
Housekeeping	FTSJ2	NM_013393.1	1225.94	371.777	1015.63	1229.79	1506.59	299.077	3.05176	6.31031	2.00208
Endogenous	FUBP1	NM_003902.3	2218.37	1182.93	1204.61	2090.94	1312.95	971.313	2.03451	1.94163	1.50156
Endogenous	FUT8	NM_004480.4	2568.64	961.705	266.483	642.913	369.956	735.344	1.52588	1.94163	5.00521
Endogenous	FZD10	NM_007197.2	233.513	150.554	24.473	53.0845	4.72284	30.182	2.03451	1.94163	3.50364
Endogenous	FZD2	NM_001466.2	58.3782	35.3342	36.7095	38.3388	14.1685	46.645	2.03451	1.45622	2.00208
Endogenous	FZD3	NM_017412.2	758.917	278.065	503.055	457.117	255.033	230.481	3.05176	4.85408	5.00521
Endogenous	FZD7	NM_003507.1	1109.19	990.894	297.754	746.132	867.428	965.825	2.54313	2.91245	1.00104
Endogenous	FZD8	NM_031866.1	758.917	64.5233	112.848	94.3725	78.714	164.629	1.52588	1.45622	3.50364
Endogenous	FZD9	NM_003508.2	58.3782	12.2902	51.6652	20.644	12.5942	8.23146	1.52588	1.45622	2.5026
Endogenous	GADD45A	NM_001924.2	7472.41	2219.91	853.835	560.337	1986.74	1391.12	3.56038	3.39786	4.50469
Endogenous	GADD45B	NM_015675.2	5779.44	1626.91	2607.73	3252.9	1334.99	3256.92	2.03451	6.31031	3.50364
Endogenous	GADD45G	NM_006705.3	291.891	59.9145	66.6209	76.6776	11.02	46.645	1.52588	3.39786	2.5026
Endogenous	GAS1	NM_002048.2	1868.1	425.547	169.951	117.966	174.745	1599.65	1.52588	3.88327	3.00312
Endogenous	GATA1	NM_002049.2	58.3782	9.21762	4.07883	11.7966	11.02	10.9753	3.05176	6.31031	4.00417
Endogenous	GATA2	NM_032638.3	58.3782	52.2332	27.1922	150.406	37.7827	164.629	2.03451	5.33949	4.00417
Endogenous	GATA3	NM_001002295.1	0	6.14508	8.15766	5.89828	0	10.9753	2.03451	2.91245	3.00312
Endogenous	GDF6	NM_001001557.2	58.3782	27.6528	80.217	949.623	6.29712	2.74382	2.03451	2.91245	3.00312
Endogenous	GHR	NM_000163.2	700.539	331.834	314.07	678.302	1731.71	244.2	0	1.45622	1.00104
Endogenous	GLI1	NM_005269.1	642.161	52.2332	59.8228	94.3725	97.6053	57.6202	7.6294	5.33949	9.00937
Endogenous	GLI3	NM_000168.5	1692.97	728.192	698.839	359.795	580.909	570.715	5.08626	7.76653	5.00521
Endogenous	GNA11	NM_002067.1	2568.64	832.658	1245.4	1801.92	242.439	979.544	1.01725	2.42704	2.00208
Endogenous	GNAQ	NM_002072.2	1634.59	339.515	178.109	262.473	525.809	664.005	1.52588	0.485408	2.5026
Endogenous	GNAS	NM_080425.1	13952.4	5698.02	11985	8334.27	7181.86	5693.43	5.08626	7.28112	1.50156
Endogenous	GNG12	NM_018841.3	3561.07	1287.39	735.549	622.269	941.419	1509.1	0.508626	0.485408	0
Endogenous	GNG4	NM_004485.2	3561.07	50.6969	742.347	188.745	845.388	192.067	1.01725	2.42704	0.500521
Endogenous	GNG7	NM_052847.1	817.295	55.3057	85.6554	70.7794	26.7628	117.984	4.57764	3.39786	5.00521
Endogenous	GNGT1	NM_021955.3	58.3782	39.943	12.2365	8.84742	11.02	32.9259	0	3.88327	3.00312
Housekeeping	GPATCH3	NM_022078.2	116.756	75.2772	70.6997	162.203	78.714	150.91	3.05176	2.42704	2.5026
Endogenous	GPC4	NM_001448.2	4086.48	692.857	2059.81	1380.2	2836.85	653.029	5.59489	5.33949	4.00417
Endogenous	GRB2	NM_002086.4	8990.25	4854.61	2615.89	5069.57	2589.69	6980.28	0	4.85408	3.50364
Endogenous	GRIA3	NM_000828.4	3619.45	407.111	452.75	687.15	275.499	342.978	2.03451	6.79572	1.00104
Endogenous	GRIN1	NM_000832.5	116.756	7.68135	8.15766	5.89828	7.8714	8.23146	1.01725	1.94163	1.00104
Endogenous	GRIN2A	NM_000833.3	58.3782	90.6399	2.71922	38.3388	12.5942	38.4135	3.05176	6.79572	4.00417
Endogenous	GRIN2B	NM_000834.3	0	4.60881	2.71922	14.7457	6.29712	21.9506	3.56038	1.94163	3.50364
Endogenous	GSK3B	NM_002093.2	1167.56	413.256	277.36	731.387	539.978	677.724	1.01725	0.970816	1.00104
Endogenous	GTF2H3	NM_001516.3	2451.89	957.096	702.918	1896.3	733.614	897.23	4.06901	11.1644	4.50469
Endogenous	GZMB	NM_004131.3	175.135	238.122	10.8769	2.94914	382.55	172.861	1.52588	1.94163	1.50156
Endogenous	H2AFX	NM_002105.2	350.269	408.648	629.499	787.42	210.953	115.24	2.03451	4.36867	3.50364
Endogenous	H3F3A	NM_002107.3	32166.4	9743.02	13154.2	13875.7	12271.5	14797.4	5.08626	14.5622	5.50573
Endogenous	H3F3C	NM_001013699.2	25452.9	10014.9	7964.59	12737.3	8304.33	9545.75	3.05176	10.1936	3.50364
Endogenous	HBB	NM_000518.4	60946.9	14195.1	643.095	14444.9	9700.71	3119.72	3.05176	69.8988	4.00417
Endogenous	HDAC1	NM_004964.2	992.43	583.782	579.194	1533.55	673.792	771.014	1.01725	2.91245	2.00208
Endogenous	HDAC10	NM_032019.5	408.648	291.891	138.68	274.27	89.7339	356.697	3.05176	7.28112	3.00312
Endogenous	HDAC11	NM_024827.3	525.404	122.902	42.1479	106.169	88.1597	150.91	3.05176	2.91245	4.50469
Endogenous	HDAC2	NM_001527.1	8289.71	1885	3766.12	4488.59	3154.86	2431.03	3.56038	9.70816	7.00729
Housekeeping	HDAC3	NM_003883.2	1459.46	439.373	329.025	754.98	513.215	655.773	1.01725	4.36867	1.00104
Endogenous	HDAC4	NM_006037.3	1401.08	162.845	150.917	274.27	255.033	337.49	4.06901	4.36867	5.00521
Endogenous	HDAC5	NM_005474.4	1984.86	456.272	819.844	1495.21	1034.3	781.989	2.54313	5.33949	4.00417
Endogenous	HDAC6	NM_006044.2	525.404	330.298	161.794	280.168	193.636	373.16	1.52588	4.36867	4.00417
Endogenous	HELLS	NM_018063.3	291.891	402.503	382.05	805.115	695.832	279.87	2.54313	1.45622	1.50156
Endogenous	HES1	NM_005524.2	758.917	775.816	425.558	327.355	456.541	296.333	3.05176	4.85408	4.50469
Endogenous	HES5	NM_001010926.3	0	9.21762	6.79805	50.1354	12.5942	16.4629	0.508626	1.94163	3.00312
Endogenous	HGF	NM_000601.4	3561.07	551.521	122.365	70.7794	22.0399	820.403	2.54313	4.85408	2.5026
Endogenous	HHEX	NM_002729.4	1167.56	437.837	246.089	262.473	237.716	727.113	3.56038	3.88327	5.00521
Endogenous	HHIP	NM_022475.1	233.513	50.6969	33.9902	168.101	187.339	74.0832	3.05176	2.91245	2.5026
Endogenous	HIST1H3B	NM_003537.3	10041.1	5900.81	9945.54	9620.1	14310.2	2603.89	1.52588	2.91245	2.00208
Endogenous	HIST1H3G	NM_003534.2	3444.32	2882.04	5233.14	3978.39	7230.67	710.65	0.508626	3.88327	1.50156
Endogenous	HIST1H3H	NM_003536.2	7122.14	3321.41	8043.45	5476.55	9856.57	2307.55	2.03451	4.85408	2.00208
Endogenous	HMGA1	NM_145904.1	1225.94	293.427	2282.78	928.979	107.051	277.126	6.61214	7.76653	10.0104
Endogenous	HMGA2	NM_003484.1	291.891	98.3212	93.813	17.6948	56.6741	19.2067	5.59489	8.25194	8.00833
Endogenous	HNF1A	NM_000545.4	0	23.044	9.51727	11.7966	14.1685	8.23146	4.06901	7.28112	6.50677
Endogenous	HOXA10	NM_018951.3	408.648	155.163	212.099	339.151	170.022	104.265	7.6294	8.73735	11.0115
Endogenous	HOXA11	NM_005523.5	58.3782	107.539	111.488	241.829	88.1597	79.5708	2.54313	4.36867	5.00521
Endogenous	HOXA9	NM_152739.3	291.891	98.3212	106.05	330.304	239.291	63.1079	4.06901	7.28112	4.00417
Endogenous	HPGD	NM_001145816.2	116.756	10.7539	12.2365	17.6948	12.5942	30.182	2.03451	3.88327	4.00417
Endogenous	HRAS	NM_005343.2	817.295	213.541	205.301	486.608	231.419	192.067	3.05176	0.485408	1.00104
Endogenous	HSP90B1	NM_003299.1	7822.68	3832.99	7063.17	8269.39	3449.25	2999	1.52588	5.8249	3.50364
Endogenous	HSPA1A	NM_005345.5	291.891	199.715	269.203	321.456	539.978	238.712	0	6.31031	2.00208
Endogenous	HSPA2	NM_021979.3	2335.13	772.743	1226.37	97.3216	247.162	266.151	2.54313	4.85408	1.50156
Endogenous	HSPA6	NM_002155.3	467.026	371.777	309.991	120.915	1187.01	518.582	2.03451	2.91245	2.00208
Endogenous	HSPB1	NM_001540.3	4203.23	1843.52	1114.88	4653.74	2629.05	2315.79	4.06901	5.33949	3.50364
Endogenous	IBSP	NM_004967.3	75833.3	3952.82	26153.4	136578	11356.9	14918.2	3.05176	13.106	2.00208
Endogenous	ID1	NM_002165.2	7005.39	1685.29	3095.83	7290.27	2191.4	1207.28	0	3.39786	1.50156
Endogenous	ID2	NM_002166.4	4553.5	1021.62	615.903	2660.12	1519.18	1561.23	3.05176	7.76653	3.50364
Endogenous	ID4	NM_001546.2	1459.46	139.8	194.424	268.372	59.8226	389.623	2.54313	4.36867	3.00312
Endogenous	IDH1	NM_005896.2	1459.46	749.699	484.021	831.658	673.792	1391.12	1.52588	1.94163	4.00417
Endogenous	IDH2	NM_002168.2	4670.26	3107.87	1937.44	3494.73	1815.14	2299.32	0	0.970816	2.00208
Endogenous	IFNA17	NM_021268.2	0	29.1891	10.8769	11.7966	15.7428	2.74382	2.03451	7.76653	5.00521
Endogenous	IFNA2	NM_000605.3	116.756	19.9715	23.1134	8.84742	18.8914	16.4629	3.05176	4.85408	2.5026
Endogenous	IFNA7	NM_021057.2	58.3782	12.2902	4.07883	2.94914	4.72284	10.9753	1.01725	4.85408	5.00521
Endogenous	IFNG	NM_000619.2	0	4.60881	4.07883	8.84742	4.72284	2.74382	0	0.485408	0
Endogenous	IGF1	NM_000618.3	642.161	268.847	159.074	206.44	75.5654	381.391	4.57764	6.31031	3.50364
Endogenous	IGF1R	NM_000875.2	1167.56	482.389	720.593	778.573	722.594	449.987	1.01725	0.970816	0.500521
Endogenous	IGFBP3	NM_000598.4	3035.67	5682.66	1434.39	940.776	4028.58	2938.63	2.54313	0	1.00104
Endogenous	IGFLR1	NM_001346003.1	1109.19	264.238	0	0	77.1397	329.259	5.59489	14.0768	10.5109
Endogenous	IKBKB	NM_001556.1	1167.56	448.591	296.395	153.355	159.002	518.582	0	1.94163	3.00312
Endogenous	IKBKG	NM_003639.2	233.513	250.412	133.242	221.186	160.577	241.456	1.52588	0.970816	1.50156
Endogenous	IL10	NM_000572.2	58.3782	62.987	8.15766	44.2371	22.0399	71.3394	1.01725	2.91245	1.00104
Endogenous	IL11	NM_000641.2	175.135	47.6243	17.6749	29.4914	15.7428	35.6697	0.508626	4.36867	2.00208
Endogenous	IL11RA	NM_147162.1	350.269	70.6684	51.6652	47.1862	7.8714	85.0585	1.01725	1.45622	1.00104
Endogenous	IL12A	NM_000882.2	116.756	18.4352	19.0345	76.6776	11.02	13.7191	2.54313	2.91245	1.00104
Endogenous	IL12B	NM_002187.2	0	13.8264	8.15766	8.84742	1.57428	10.9753	1.52588	1.45622	1.50156
Endogenous	IL12RB2	NM_001559.2	58.3782	12.2902	201.222	56.0337	6.29712	85.0585	0.508626	1.45622	2.00208
Endogenous	IL13	NM_002188.2	0	9.21762	6.79805	11.7966	7.8714	13.7191	2.03451	4.36867	3.00312
Endogenous	IL13RA2	NM_000640.2	408.648	205.86	13.5961	94.3725	12.5942	38.4135	1.52588	3.39786	2.5026
Endogenous	IL15	NM_172174.1	116.756	47.6243	19.0345	11.7966	29.9113	63.1079	0.508626	0.970816	1.00104
Endogenous	IL19	NM_013371.3	58.3782	15.3627	14.9557	26.5423	22.0399	32.9259	2.54313	2.42704	4.00417
Endogenous	IL1A	NM_000575.3	175.135	6.14508	0	8.84742	9.44568	0	2.03451	4.36867	3.00312
Endogenous	IL1B	NM_000576.2	0	9.21762	9.51727	14.7457	99.1796	27.4382	4.57764	47.0846	4.50469
Endogenous	IL1R1	NM_000877.2	3035.67	505.433	201.222	144.508	1519.18	773.758	1.52588	4.36867	2.5026
Endogenous	IL1R2	NM_173343.1	467.026	29.1891	9.51727	11.7966	162.151	85.0585	3.56038	5.33949	5.50573
Endogenous	IL1RAP	NM_002182.2	291.891	341.052	164.513	147.457	275.499	263.407	2.54313	5.8249	6.50677
Endogenous	IL20RA	NM_014432.2	350.269	16.899	19.0345	23.5931	4.72284	38.4135	2.54313	1.94163	2.00208
Endogenous	IL20RB	NM_144717.2	58.3782	39.943	36.7095	94.3725	48.8027	41.1573	2.03451	2.91245	4.50469
Endogenous	IL22RA1	NM_021258.2	116.756	27.6528	9.51727	38.3388	37.7827	24.6944	2.54313	7.76653	6.00625
Endogenous	IL22RA2	NM_181309.1	175.135	10.7539	10.8769	32.4405	12.5942	10.9753	2.54313	6.79572	3.00312
Endogenous	IL23A	NM_016584.2	0	21.5078	19.0345	35.3897	6.29712	24.6944	2.03451	10.1936	4.50469
Endogenous	IL23R	NM_144701.2	0	18.4352	16.3153	26.5423	12.5942	24.6944	4.06901	6.79572	7.00729
Endogenous	IL24	NM_181339.1	291.891	26.1166	19.0345	32.4405	20.4656	101.521	3.05176	3.88327	3.50364
Endogenous	IL2RA	NM_000417.1	525.404	278.065	92.4534	23.5931	9.44568	249.688	2.54313	3.39786	2.5026
Endogenous	IL2RB	NM_000878.2	583.782	539.23	51.6652	185.796	99.1796	183.836	5.59489	3.39786	6.00625
Endogenous	IL3	NM_000588.3	58.3782	13.8264	25.8326	32.4405	9.44568	16.4629	1.01725	2.91245	6.00625
Endogenous	IL3RA	NM_002183.2	291.891	150.554	43.5075	61.9319	55.0998	148.166	3.05176	3.88327	4.00417
Endogenous	IL5RA	NM_000564.3	58.3782	15.3627	4.07883	14.7457	9.44568	21.9506	0.508626	0.970816	2.00208
Endogenous	IL6	NM_000600.1	116.756	93.7124	12.2365	221.186	11.02	109.753	2.03451	8.25194	2.5026
Endogenous	IL6R	NM_000565.2	817.295	293.427	69.3401	872.945	166.874	620.104	3.05176	3.39786	3.50364
Endogenous	IL7	NM_000880.2	233.513	39.943	20.3941	5.89828	94.4568	60.3641	1.52588	1.94163	2.5026
Endogenous	IL7R	NM_002185.2	2627.02	1279.71	141.399	336.202	396.718	787.477	3.05176	11.6498	9.00937
Endogenous	IL8	NM_000584.2	1809.73	1728.3	43.5075	1294.67	2243.35	1105.76	80.8716	1310.6	50.5526
Endogenous	INHBA	NM_002192.2	2510.26	683.64	401.085	141.559	519.512	768.27	2.03451	6.31031	1.00104
Endogenous	INHBB	NM_002193.2	467.026	737.409	138.68	58.9828	201.508	197.555	2.03451	4.36867	3.00312
Endogenous	IRAK2	NM_001570.3	700.539	116.756	42.1479	103.22	184.191	153.654	2.54313	5.8249	3.50364
Endogenous	IRAK3	NM_007199.1	233.513	133.655	54.3844	17.6948	478.581	285.357	0.508626	0.970816	0.500521
Endogenous	IRS1	NM_005544.2	1984.86	365.632	450.031	371.592	539.978	230.481	6.61214	7.28112	6.50677
Endogenous	ITGA2	NM_002203.2	10508.1	216.614	256.966	244.779	329.024	677.724	4.57764	9.22276	3.00312
Endogenous	ITGA3	NM_005501.2	6363.23	448.591	148.197	109.118	77.1397	433.524	2.03451	6.31031	2.5026
Endogenous	ITGA6	NM_000210.1	7180.52	840.339	528.888	631.116	1054.77	762.782	3.56038	2.42704	8.00833
Endogenous	ITGA7	NM_002206.1	350.269	136.728	78.8573	138.61	55.0998	203.043	4.06901	3.39786	0
Endogenous	ITGA8	NM_003638.1	175.135	23.044	70.6997	47.1862	25.1885	27.4382	4.06901	6.79572	4.00417
Endogenous	ITGA9	NM_002207.2	700.539	150.554	126.444	94.3725	47.2284	299.077	2.54313	3.39786	3.00312
Endogenous	ITGB3	NM_000212.2	13193.5	617.58	141.399	330.304	949.291	2930.4	0.508626	2.42704	3.00312
Endogenous	ITGB4	NM_001005731.1	1284.32	69.1321	65.2613	61.9319	34.6342	299.077	0.508626	1.94163	4.50469
Endogenous	ITGB6	NM_001282353.1	58.3782	13.8264	12.2365	20.644	12.5942	10.9753	5.59489	8.73735	2.5026
Endogenous	ITGB7	NM_000889.1	175.135	89.1036	21.7538	56.0337	73.9911	57.6202	1.52588	5.8249	3.00312
Endogenous	ITGB8	NM_002214.2	408.648	149.018	176.749	91.4233	85.0111	60.3641	3.05176	10.1936	3.00312
Endogenous	JAG1	NM_000214.2	3152.42	757.381	639.016	353.897	1046.9	1317.03	1.52588	0.485408	1.50156
Endogenous	JAG2	NM_145159.1	1809.73	402.503	825.283	2158.77	187.339	384.135	2.03451	3.39786	2.00208
Endogenous	JAK1	NM_002227.1	3152.42	1313.51	715.155	1734.09	1623.08	1802.69	4.06901	3.39786	3.50364
Endogenous	JAK2	NM_004972.2	2860.53	903.326	256.966	291.965	757.229	1651.78	4.06901	3.88327	4.50469
Endogenous	JAK3	NM_000215.2	0	333.37	92.4534	56.0337	132.239	318.283	2.03451	1.45622	3.00312
Endogenous	JUN	NM_002228.3	1225.94	1553.17	561.519	681.251	1040.6	1418.56	1.52588	2.42704	1.50156
Endogenous	KAT2B	NM_003884.3	1284.32	213.541	121.005	200.542	451.818	458.218	0.508626	2.91245	0
Endogenous	KDM5C	NM_004187.2	2218.37	1238.23	1078.17	1751.79	757.229	853.328	1.01725	4.36867	0.500521
Endogenous	KDM6A	NM_021140.2	1050.81	419.401	341.262	819.861	314.856	353.953	2.03451	2.91245	3.00312
Endogenous	KIT	NM_000222.1	0	59.9145	27.1922	47.1862	17.3171	263.407	5.59489	7.76653	6.00625
Endogenous	KITLG	NM_003994.4	1634.59	949.414	273.281	188.745	159.002	1303.32	0.508626	1.94163	1.50156
Endogenous	KLF4	NM_004235.4	3502.69	597.609	2020.38	1486.37	1656.14	658.517	2.03451	3.39786	2.00208
Endogenous	KMT2C	NM_170606.2	2159.99	757.381	466.346	1085.28	645.455	1031.68	4.06901	8.73735	6.50677
Endogenous	KMT2D	NM_003482.3	758.917	350.269	339.902	401.083	179.468	296.333	0.508626	2.91245	2.5026
Endogenous	KRAS	NM_004985.3	1401.08	665.205	460.908	2388.8	613.969	795.708	1.01725	0.485408	3.50364
Endogenous	LAMA1	NM_005559.2	58.3782	116.756	36.7095	17.6948	3.14856	60.3641	3.56038	6.79572	3.50364
Endogenous	LAMA3	NM_000227.3	233.513	16.899	10.8769	356.846	25.1885	38.4135	1.52588	3.39786	2.5026
Endogenous	LAMA5	NM_005560.3	350.269	98.3212	70.6997	135.66	55.0998	107.009	1.52588	1.45622	2.5026
Endogenous	LAMB3	NM_000228.2	934.052	121.365	42.1479	50.1354	163.725	101.521	0.508626	3.39786	1.50156
Endogenous	LAMB4	NM_007356.2	233.513	21.5078	20.3941	47.1862	9.44568	16.4629	2.03451	5.8249	5.00521
Endogenous	LAMC2	NM_005562.2	2860.53	98.3212	19.0345	23.5931	18.8914	43.9011	1.52588	2.91245	0.500521
Endogenous	LAMC3	NM_006059.3	408.648	24.5803	40.7883	82.5759	59.8226	27.4382	3.56038	5.33949	4.50469
Endogenous	LAT	NM_001014987.1	467.026	155.163	70.6997	138.61	170.022	321.027	3.05176	5.33949	2.00208
Endogenous	LEF1	NM_016269.3	3502.69	769.671	682.524	457.117	396.718	502.119	2.03451	3.88327	3.50364
Endogenous	LEFTY1	NM_020997.2	233.513	16.899	17.6749	38.3388	17.3171	19.2067	7.6294	8.73735	9.50989
Endogenous	LEFTY2	NM_003240.2	175.135	29.1891	44.8671	97.3216	15.7428	41.1573	5.08626	2.91245	5.00521
Endogenous	LEP	NM_000230.2	58.3782	23.044	12.2365	20.644	14.1685	74.0832	2.03451	2.91245	3.00312
Endogenous	LEPR	NM_001003679.1	3035.67	316.471	126.444	634.065	147.982	1284.11	2.54313	4.85408	3.00312
Endogenous	LFNG	NM_001040168.1	116.756	325.689	87.015	123.864	136.962	192.067	3.05176	6.31031	2.5026
Endogenous	LGALS1	NM_002305.3	118683	67981.4	27976.7	51792.8	57664.3	56714.8	6.10352	13.106	5.50573
Endogenous	LIF	NM_002309.3	1050.81	93.7124	19.0345	94.3725	124.368	321.027	1.52588	2.42704	2.5026
Endogenous	LIFR	NM_002310.3	14302.7	1374.96	2556.07	1990.67	4515.03	1756.05	3.05176	2.42704	4.50469
Endogenous	LIG4	NM_002312.3	1167.56	258.093	333.104	530.845	231.419	466.45	2.54313	6.31031	2.5026
Endogenous	LRP2	NM_004525.2	116.756	12.2902	24.473	8.84742	17.3171	16.4629	1.52588	2.42704	2.00208
Endogenous	LRRK1	NM_024652.3	758.917	162.845	104.69	132.711	91.3082	288.101	3.05176	3.88327	4.00417
Endogenous	LTBP1	NM_000627.3	18097.3	1855.81	738.268	831.658	1495.57	2115.49	0	1.94163	0
Endogenous	MAD2L2	NM_001127325.1	1225.94	1459.46	1340.57	1403.79	1050.04	707.906	1.52588	3.88327	5.00521
Endogenous	MAML2	NM_032427.1	934.052	731.264	153.636	165.152	591.929	598.153	2.03451	5.33949	4.00417
Endogenous	MAP2K1	NM_002755.2	4728.64	915.616	906.859	2326.87	1144.5	1506.36	2.54313	7.76653	3.00312
Endogenous	MAP2K2	NM_030662.2	2627.02	1244.38	3072.72	2261.99	999.668	1734.1	0	0.970816	2.5026
Endogenous	MAP2K4	NM_003010.2	700.539	339.515	172.67	162.203	221.973	271.638	2.03451	0	1.50156
Endogenous	MAP2K6	NM_002758.3	291.891	142.873	203.941	418.778	237.716	175.605	2.54313	2.42704	5.00521
Endogenous	MAP3K1	NM_005921.1	1517.83	419.401	188.986	235.931	360.51	493.888	1.01725	1.45622	1.50156
Endogenous	MAP3K12	NM_006301.2	291.891	207.396	59.8228	70.7794	45.6541	230.481	0.508626	4.36867	1.50156
Endogenous	MAP3K13	NM_004721.3	758.917	82.9585	80.217	173.999	132.239	186.58	2.03451	3.88327	3.50364
Endogenous	MAP3K14	NM_003954.1	291.891	321.08	138.68	123.864	92.8825	290.845	5.59489	6.31031	7.00729
Endogenous	MAP3K5	NM_005923.3	525.404	212.005	59.8228	91.4233	143.259	318.283	2.03451	2.42704	2.5026
Endogenous	MAP3K8	NM_005204.2	233.513	382.531	59.8228	50.1354	42.5056	578.946	3.05176	5.33949	0.500521
Endogenous	MAPK1	NM_138957.2	4028.1	2092.4	1340.57	1448.03	1955.26	1725.86	0	1.94163	2.00208
Endogenous	MAPK10	NM_002753.2	116.756	106.003	43.5075	53.0845	75.5654	68.5955	1.01725	2.42704	2.00208
Endogenous	MAPK12	NM_002969.3	116.756	89.1036	42.1479	318.507	4.72284	131.703	2.54313	2.91245	1.00104
Endogenous	MAPK3	NM_001040056.1	3385.94	886.427	520.73	979.115	582.484	1182.59	3.05176	4.36867	3.50364
Endogenous	MAPK8	NM_002750.2	1459.46	396.357	326.306	893.589	1037.45	609.128	2.54313	2.42704	3.00312
Endogenous	MAPK8IP1	NM_005456.2	175.135	32.2617	24.473	23.5931	12.5942	35.6697	3.05176	8.25194	4.50469
Endogenous	MAPK8IP2	NM_012324.2	58.3782	9.21762	20.3941	35.3897	29.9113	38.4135	1.52588	0.970816	2.00208
Endogenous	MAPK9	NM_139068.2	2159.99	849.557	629.499	3120.19	952.439	839.609	3.05176	3.88327	4.00417
Endogenous	MAPT	NM_016834.3	58.3782	69.1321	51.6652	23.5931	17.3171	19.2067	1.52588	2.42704	2.5026
Endogenous	MCM2	NM_004526.2	1167.56	385.604	478.583	987.962	651.752	271.638	3.56038	4.36867	4.00417
Endogenous	MCM4	NM_182746.1	467.026	903.326	1933.36	1456.88	1256.28	419.805	0.508626	1.45622	0.500521
Endogenous	MCM5	NM_006739.3	175.135	314.935	210.739	230.033	376.253	197.555	0	2.42704	2.5026
Endogenous	MCM7	NM_182776.1	2335.13	1917.26	3840.9	3190.97	1983.59	902.717	2.54313	2.42704	5.00521
Endogenous	MDC1	NM_014641.2	992.43	523.868	732.829	917.183	341.619	326.515	1.01725	2.42704	1.00104
Endogenous	MDM2	NM_006878.2	7764.3	1798.97	1737.58	2548.06	4921.2	3007.23	2.54313	16.0185	2.00208
Endogenous	MECOM	NM_005241.2	467.026	202.788	175.39	76.6776	64.5455	126.216	5.59489	9.70816	7.00729
Endogenous	MED12	NM_005120.2	1167.56	437.837	210.739	483.659	464.413	540.533	4.06901	3.39786	6.00625
Endogenous	MEN1	NM_130802.2	1576.21	511.578	639.016	887.691	656.475	425.292	2.54313	8.25194	6.50677
Endogenous	MET	NM_000245.2	3269.18	127.51	65.2613	1433.28	47.2284	351.209	2.03451	9.70816	10.0104
Endogenous	MFNG	NM_002405.2	291.891	145.946	44.8671	38.3388	66.1197	321.027	2.54313	4.85408	3.50364
Endogenous	MGMT	NM_002412.3	3152.42	488.534	422.839	917.183	560.444	861.56	1.52588	6.31031	3.00312
Endogenous	MLF1	NM_022443.3	583.782	413.256	331.745	1029.25	519.512	257.919	2.54313	3.88327	2.00208
Endogenous	MLH1	NM_000249.2	1109.19	473.171	788.573	398.134	182.616	606.385	7.12077	6.31031	4.00417
Endogenous	MLLT3	NM_004529.2	525.404	84.4948	61.1824	147.457	91.3082	68.5955	2.54313	2.91245	3.00312
Endogenous	MLLT4	NM_005936.2	1109.19	586.855	798.091	787.42	878.448	559.74	1.52588	1.94163	0.500521
Endogenous	MMP3	NM_002422.3	116.756	30.7254	116.926	23.5931	17.3171	49.3888	3.56038	8.25194	5.00521
Endogenous	MMP7	NM_002423.3	116.756	110.611	14.9557	23.5931	25.1885	296.333	5.59489	20.3871	7.00729
Endogenous	MMP9	NM_004994.2	167020	9103.93	9511.83	8157.32	86845.1	101735	2.54313	12.6206	2.00208
Endogenous	MNAT1	NM_002431.2	700.539	345.661	456.829	1129.52	387.273	214.018	2.03451	3.88327	1.00104
Endogenous	MPL	NM_005373.2	116.756	6.14508	8.15766	8.84742	6.29712	5.48764	1.52588	2.42704	0.500521
Endogenous	MPO	NM_000250.1	817.295	66.0596	36.7095	156.304	77.1397	68.5955	4.57764	6.79572	6.50677
Housekeeping	MRPS5	NM_031902.3	2276.75	969.386	2549.27	3229.31	1630.95	1273.13	1.01725	4.85408	4.50469
Endogenous	MSH2	NM_000251.1	817.295	640.624	1205.97	1120.67	850.111	449.987	2.03451	1.45622	3.50364
Endogenous	MSH6	NM_000179.1	1634.59	642.161	1492.85	1035.15	804.457	650.286	1.52588	5.8249	4.00417
Endogenous	MT-ATP6	ENST00000361899.1	355523	126613	75488.2	283191	156858	210629	36.6211	167.466	22.5234
Endogenous	MT-CO1	ENST00000361624.1	633521	202494	141859	484069	306383	363073	49.3368	246.102	41.5432
Endogenous	MT-CO2	ENST00000361739.1	293467	127383	110795	277718	162337	160599	26.4486	133.487	25.026
Endogenous	MT-CO3	ENST00000362079.1	688279	261627	161481	465873	300522	469289	51.8799	234.452	50.0521
Endogenous	MT-CYB	ENST00000361789.1	119208	45598	33242.5	94030.4	56784.3	73367	9.6639	40.2889	11.512
Housekeeping	MTMR14	NM_022485.3	700.539	330.298	297.754	294.914	620.266	768.27	2.54313	3.88327	1.50156
Endogenous	MT-ND1	ENST00000361390.1	166495	87206.3	53076.4	183268	69358	121617	25.9399	142.225	26.5276
Endogenous	MT-ND2	ENST00000361453.1	447878	154593	100010	361588	187218	224963	30.009	233.481	29.0302
Endogenous	MT-ND4	ENST00000361381.1	536262	210507	234455	663736	357335	275570	30.009	176.203	29.5307
Endogenous	MTOR	NM_004958.2	1342.7	496.215	489.459	1041.05	624.989	482.913	1.52588	2.91245	2.5026
Endogenous	MUTYH	NM_012222.2	58.3782	79.886	59.8228	103.22	44.0798	49.3888	1.52588	1.45622	1.00104
Endogenous	MYB	NM_005375.2	0	13.8264	19.0345	17.6948	11.02	54.8764	1.01725	1.45622	1.00104
Endogenous	MYC	NM_002467.3	11792.4	2001.76	3267.14	14713.3	3296.54	2650.53	4.06901	0.970816	2.5026
Endogenous	MYCN	NM_005378.4	58.3782	15.3627	14.9557	26.5423	25.1885	35.6697	1.01725	4.36867	0.500521
Endogenous	MYD88	NM_002468.3	2860.53	920.225	1019.71	716.641	358.936	1904.21	3.05176	1.94163	2.00208
Endogenous	NASP	NM_172164.1	467.026	178.207	106.05	247.728	70.8426	161.885	3.05176	4.85408	3.50364
Endogenous	NBN	NM_001024688.1	3327.56	1199.83	1494.21	1220.94	1482.97	1270.39	3.05176	6.31031	3.50364
Endogenous	NCOR1	NM_006311.3	5429.18	2766.82	1543.16	1754.74	2481.06	2159.39	2.03451	5.33949	2.5026
Endogenous	NF1	NM_000267.2	3035.67	1027.76	905.5	701.895	645.455	1289.6	1.01725	1.45622	1.50156
Endogenous	NF2	NM_181828.2	2451.89	1205.97	1174.7	937.827	757.229	1083.81	3.56038	9.22276	6.50677
Endogenous	NFATC1	NM_172389.1	1459.46	274.992	174.03	253.626	346.342	941.131	0.508626	1.45622	1.50156
Endogenous	NFE2L2	NM_006164.3	3911.34	1270.49	2114.19	1512.91	1805.7	1986.53	2.03451	5.33949	1.50156
Endogenous	NFKB1	NM_003998.2	350.269	132.119	80.217	109.118	140.111	238.712	0.508626	1.45622	0
Endogenous	NFKBIA	NM_020529.1	9924.3	3266.11	1078.17	1913.99	5903.55	6590.66	4.06901	15.0477	3.00312
Endogenous	NFKBIZ	NM_001005474.1	525.404	387.14	82.9362	356.846	1234.24	578.946	2.54313	5.33949	3.00312
Endogenous	NGF	NM_002506.2	2218.37	73.7409	35.3498	109.118	26.7628	90.5461	5.08626	4.36867	4.50469
Endogenous	NGFR	NM_002507.1	408.648	187.425	74.7785	38.3388	171.596	211.274	2.03451	2.42704	2.5026
Endogenous	NKD1	NM_033119.3	758.917	96.785	178.109	132.711	77.1397	43.9011	3.56038	9.22276	5.00521
Endogenous	NODAL	NM_018055.3	58.3782	10.7539	8.15766	11.7966	3.14856	8.23146	1.52588	6.31031	3.00312
Endogenous	NOG	NM_005450.4	58.3782	170.526	19.0345	583.93	206.231	30.182	1.01725	2.91245	1.00104
Housekeeping	NOL7	NM_016167.3	5837.82	1270.49	12557.4	3453.44	1533.35	1852.08	4.57764	5.8249	3.00312
Endogenous	NOS3	NM_000603.4	467.026	119.829	100.611	79.6268	31.4856	205.787	1.01725	1.45622	1.00104
Endogenous	NOTCH1	NM_017617.3	875.673	413.256	160.434	218.236	130.665	381.391	1.01725	0.970816	2.5026
Endogenous	NOTCH2	NM_024408.3	12317.8	3106.34	1684.56	2804.63	3394.15	5298.32	2.54313	11.1644	4.00417
Endogenous	NOTCH3	NM_000435.2	6888.63	2206.08	1452.06	899.488	1597.89	3528.55	3.56038	2.42704	4.00417
Endogenous	NPM1	NM_002520.5	233.513	106.003	236.572	106.169	83.4368	93.2899	4.57764	11.1644	6.00625
Endogenous	NPM2	NM_182795.1	58.3782	10.7539	0	23.5931	4.72284	5.48764	0.508626	3.39786	1.00104
Endogenous	NR4A1	NM_173157.1	467.026	241.194	81.5766	430.574	168.448	233.225	6.10352	8.73735	4.50469
Endogenous	NR4A3	NM_173198.1	467.026	162.845	66.6209	218.236	266.053	109.753	2.03451	4.85408	4.00417
Endogenous	NRAS	NM_002524.3	758.917	302.645	498.977	725.488	607.672	356.697	2.54313	3.39786	4.50469
Endogenous	NSD1	NM_022455.4	1284.32	397.894	341.262	1100.03	196.785	463.706	0	1.94163	0.500521
Endogenous	NTF3	NM_002527.4	58.3782	64.5233	19.0345	32.4405	226.696	46.645	2.03451	3.39786	1.50156
Endogenous	NTHL1	NM_002528.5	700.539	199.715	436.435	701.895	242.439	153.654	3.56038	3.88327	3.00312
Endogenous	NTRK1	NM_001012331.1	58.3782	35.3342	8.15766	2.94914	1.57428	156.398	3.05176	4.85408	1.50156
Endogenous	NTRK2	NM_001007097.1	408.648	271.92	596.869	362.744	171.596	274.382	1.01725	1.94163	1.50156
Housekeeping	NUBP1	NM_001278506.1	700.539	305.718	228.414	477.761	236.142	370.416	3.05176	1.94163	3.00312
Endogenous	NUMBL	NM_004756.3	525.404	205.86	296.395	586.879	113.348	178.348	3.56038	5.33949	3.00312
Endogenous	NUPR1	NM_001042483.1	1109.19	675.958	921.815	4600.66	395.144	1251.18	1.52588	3.88327	1.00104
Endogenous	OSM	NM_020530.3	58.3782	41.4793	21.7538	61.9319	42.5056	98.7776	4.57764	1.94163	2.00208
Endogenous	PAK3	NM_002578.2	0	43.0155	19.0345	58.9828	18.8914	43.9011	3.56038	4.85408	3.50364
Endogenous	PAK7	NM_177990.1	233.513	16.899	5.43844	11.7966	64.5455	10.9753	1.52588	1.45622	1.50156
Endogenous	PAX3	NM_013942.3	58.3782	58.3782	9.51727	8.84742	4.72284	13.7191	0	1.94163	1.00104
Endogenous	PAX5	NM_016734.1	0	10.7539	14.9557	8.84742	15.7428	16.4629	3.56038	5.33949	4.50469
Endogenous	PAX8	NM_013953.3	0	12.2902	6.79805	8.84742	25.1885	16.4629	2.03451	4.85408	5.50573
Endogenous	PBRM1	NM_181042.3	2627.02	748.163	543.844	796.268	585.632	1281.36	2.03451	4.36867	4.50469
Endogenous	PBX1	NM_002585.2	58.3782	233.513	222.976	575.082	160.577	156.398	0.508626	2.42704	1.50156
Endogenous	PBX3	NM_006195.5	1050.81	210.469	164.513	247.728	176.319	463.706	2.03451	4.36867	2.00208
Endogenous	PCK1	NM_002591.2	58.3782	47.6243	53.0248	23.5931	22.0399	49.3888	3.05176	2.42704	4.00417
Endogenous	PCNA	NM_002592.2	408.648	165.917	270.562	436.473	464.413	183.836	0.508626	1.45622	0
Endogenous	PDGFA	NM_002607.5	1050.81	245.803	386.129	135.66	694.257	227.737	4.57764	4.36867	3.50364
Endogenous	PDGFB	NM_033016.2	233.513	62.987	33.9902	20.644	81.8625	71.3394	1.01725	2.91245	2.00208
Endogenous	PDGFC	NM_016205.1	2977.29	597.609	2217.52	1041.05	774.546	1072.83	2.03451	2.91245	2.5026
Endogenous	PDGFD	NM_025208.4	12726.5	672.886	821.204	1238.64	1843.48	2118.23	1.01725	2.42704	2.00208
Endogenous	PDGFRA	NM_006206.3	2043.24	2630.09	724.672	846.403	1604.19	974.057	2.03451	3.39786	2.00208
Endogenous	PDGFRB	NM_002609.3	8289.71	5903.88	2133.23	985.013	676.94	5021.19	2.03451	3.39786	2.00208
Endogenous	PGF	NM_002632.5	1868.1	261.166	364.375	775.624	212.528	142.679	1.52588	6.79572	3.00312
Endogenous	PHF6	NM_032335.3	1401.08	434.764	861.992	1141.32	626.563	436.268	1.01725	1.45622	2.00208
Housekeeping	PIAS1	NM_016166.1	1167.56	451.663	276.001	489.557	554.146	658.517	1.52588	5.33949	1.00104
Endogenous	PIK3CA	NM_006218.2	2451.89	712.829	837.519	970.267	1671.89	1190.82	3.05176	1.94163	4.00417
Endogenous	PIK3CB	NM_006219.1	642.161	165.917	131.882	409.93	330.599	496.632	2.54313	4.85408	6.50677
Endogenous	PIK3CD	NM_005026.3	817.295	367.168	28.5518	109.118	44.0798	408.829	4.06901	5.33949	3.00312
Endogenous	PIK3CG	NM_002649.2	1167.56	256.557	78.8573	147.457	199.934	820.403	0.508626	3.39786	3.50364
Endogenous	PIK3R1	NM_181504.2	3035.67	1381.11	893.263	595.726	1567.98	2164.88	3.05176	2.91245	2.00208
Endogenous	PIK3R2	NM_005027.2	525.404	347.197	387.489	917.183	210.953	540.533	2.03451	0.970816	3.50364
Endogenous	PIK3R3	NM_003629.3	1692.97	800.396	679.805	1300.57	883.171	781.989	3.05176	4.36867	6.00625
Housekeeping	PIK3R4	NM_014602.1	1459.46	436.3	353.498	837.556	555.721	546.02	2.03451	5.33949	2.00208
Endogenous	PIK3R5	NM_001142633.1	350.269	556.129	73.4189	82.5759	187.339	1039.91	4.57764	10.679	3.00312
Endogenous	PIM1	NM_002648.2	817.295	803.469	1411.27	887.691	247.162	790.221	2.03451	4.36867	3.00312
Endogenous	PITX2	NM_000325.5	116.756	58.3782	50.3055	23.5931	9.44568	5.48764	0.508626	1.45622	1.50156
Endogenous	PKMYT1	NM_004203.3	58.3782	156.699	386.129	206.44	152.705	46.645	3.05176	6.31031	6.50677
Endogenous	PLA1A	NM_015900.2	116.756	58.3782	149.557	38.3388	12.5942	46.645	1.01725	3.39786	1.50156
Endogenous	PLA2G10	NM_003561.1	116.756	10.7539	5.43844	23.5931	14.1685	2.74382	1.01725	1.45622	4.50469
Endogenous	PLA2G2A	NM_000300.2	700.539	26.1166	29.9114	421.727	77.1397	43.9011	3.05176	3.39786	1.50156
Endogenous	PLA2G3	NM_015715.3	0	9.21762	20.3941	14.7457	14.1685	5.48764	5.08626	5.33949	0.500521
Endogenous	PLA2G4A	NM_024420.2	1576.21	290.355	303.193	905.386	442.373	249.688	0.508626	2.91245	2.00208
Endogenous	PLA2G4C	NM_003706.2	1109.19	235.049	116.926	41.288	81.8625	208.53	3.05176	4.36867	3.00312
Endogenous	PLA2G4E	NM_001206670.1	116.756	26.1166	31.271	47.1862	33.0599	35.6697	1.01725	2.91245	1.00104
Endogenous	PLA2G4F	NM_213600.2	58.3782	23.044	27.1922	26.5423	15.7428	10.9753	3.05176	2.91245	1.00104
Endogenous	PLA2G5	NM_000929.2	58.3782	21.5078	2.71922	8.84742	29.9113	8.23146	3.56038	3.39786	4.00417
Endogenous	PLAT	NM_000931.2	5137.28	811.15	653.972	238.88	157.428	1698.43	2.54313	4.36867	7.50781
Endogenous	PLAU	NM_002658.2	3561.07	898.717	591.43	813.963	739.911	2702.66	3.05176	5.33949	5.00521
Endogenous	PLCB1	NM_182734.1	291.891	127.51	85.6554	50.1354	91.3082	219.506	3.05176	1.94163	2.5026
Endogenous	PLCB4	NM_000933.3	934.052	162.845	152.276	1745.89	182.616	167.373	3.05176	3.39786	4.50469
Endogenous	PLCE1	NM_001165979.1	175.135	119.829	153.636	103.22	97.6053	107.009	3.56038	2.42704	2.5026
Endogenous	PLCG2	NM_002661.2	583.782	408.648	119.646	224.135	464.413	488.4	2.03451	2.42704	1.00104
Endogenous	PLD1	NM_002662.3	758.917	188.961	46.2267	188.745	111.774	340.234	1.52588	0.970816	1.00104
Endogenous	PML	NM_002675.3	2335.13	703.611	410.602	619.319	488.027	1259.41	2.54313	1.45622	2.5026
Endogenous	POLB	NM_002690.1	992.43	287.282	628.14	321.456	319.579	474.681	0	2.91245	4.00417
Endogenous	POLD1	NM_002691.2	116.756	53.7694	110.128	132.711	42.5056	46.645	0.508626	3.39786	1.50156
Endogenous	POLD4	NM_021173.2	2101.62	726.655	299.114	681.251	617.118	1042.65	3.05176	2.91245	1.50156
Endogenous	POLE2	NM_002692.2	233.513	161.308	208.02	300.812	78.714	126.216	2.54313	4.85408	5.50573
Endogenous	POLR2D	NM_004805.3	1634.59	565.347	1200.54	1291.72	752.506	674.98	4.06901	5.33949	4.00417
Endogenous	POLR2H	NM_001278698.1	642.161	324.153	728.751	1636.77	732.04	433.524	3.05176	3.39786	2.5026
Endogenous	POLR2J	NM_006234.4	116.756	116.756	187.626	176.948	51.9512	54.8764	4.06901	4.36867	3.50364
Endogenous	PPARG	NM_015869.3	467.026	262.702	55.744	67.8302	735.189	428.036	5.08626	2.42704	4.00417
Endogenous	PPARGC1A	NM_013261.3	408.648	49.1606	32.6306	44.2371	102.328	96.0337	5.08626	10.679	5.00521
Endogenous	PPP2CB	NM_001009552.1	8114.57	1752.88	2120.99	2739.75	4105.72	3116.98	3.56038	5.33949	7.00729
Endogenous	PPP2R1A	NM_014225.3	8348.09	2557.89	4312.68	6373.09	1997.76	3073.08	2.54313	7.76653	2.00208
Endogenous	PPP2R2B	NM_181676.2	116.756	18.4352	8.15766	14.7457	12.5942	10.9753	2.03451	5.33949	4.50469
Endogenous	PPP2R2C	NM_181876.2	175.135	90.6399	21.7538	32.4405	17.3171	21.9506	5.59489	1.45622	5.00521
Endogenous	PPP3CA	NM_000944.4	3852.96	1015.47	1239.96	536.744	1695.5	1083.81	3.05176	3.39786	7.00729
Endogenous	PPP3CB	NM_001142354.1	992.43	284.21	142.759	303.761	423.481	480.169	1.52588	0.485408	2.00208
Endogenous	PPP3CC	NM_005605.3	1225.94	262.702	397.006	268.372	355.787	463.706	3.05176	6.31031	4.50469
Endogenous	PPP3R1	NM_000945.3	7530.79	2958.85	4076.11	5060.72	3516.94	3868.79	3.56038	6.31031	4.00417
Endogenous	PPP3R2	NM_147180.2	233.513	6.14508	5.43844	8.84742	4.72284	10.9753	0.508626	1.94163	2.5026
Endogenous	PRDM1	NM_182907.1	1868.1	490.07	176.749	123.864	338.47	957.594	0.508626	2.91245	2.5026
Endogenous	PRKAA2	NM_006252.2	233.513	26.1166	43.5075	61.9319	12.5942	30.182	2.54313	3.88327	1.00104
Endogenous	PRKACA	NM_002730.3	6479.98	2845.17	2053.01	2940.29	2720.36	2952.35	2.03451	2.42704	1.50156
Endogenous	PRKACB	NM_182948.2	2568.64	748.163	243.37	359.795	445.521	1042.65	1.01725	3.39786	2.5026
Endogenous	PRKACG	NM_002732.2	0	10.7539	12.2365	5.89828	7.8714	8.23146	1.52588	5.8249	1.50156
Endogenous	PRKAR1B	NM_001164759.1	525.404	62.987	127.803	221.186	51.9512	107.009	2.03451	5.33949	4.00417
Endogenous	PRKAR2A	NM_004157.2	3269.18	1158.35	3254.9	2250.19	2430.69	1772.51	2.54313	5.8249	4.50469
Endogenous	PRKAR2B	NM_002736.2	525.404	345.661	95.1727	359.795	85.0111	216.762	3.05176	2.42704	1.50156
Endogenous	PRKCA	NM_002737.2	1225.94	282.674	118.286	687.15	239.291	535.045	2.03451	4.85408	3.00312
Endogenous	PRKCB	NM_212535.1	525.404	155.163	54.3844	56.0337	72.4169	241.456	1.52588	0.485408	3.00312
Endogenous	PRKCG	NM_002739.3	116.756	9.21762	13.5961	23.5931	18.8914	27.4382	2.54313	5.8249	4.00417
Endogenous	PRKDC	NM_006904.6	3969.72	3350.6	9946.9	3766.05	2754.99	2024.94	0	2.91245	3.50364
Endogenous	PRKX	NM_005044.1	233.513	49.1606	38.0691	203.491	92.8825	68.5955	1.52588	0.485408	1.00104
Endogenous	PRL	NM_000948.3	175.135	23.044	14.9557	150.406	7.8714	16.4629	5.59489	2.42704	2.5026
Endogenous	PRLR	NM_001204318.1	175.135	46.0881	82.9362	88.4742	34.6342	123.472	4.06901	2.91245	4.50469
Endogenous	PRMT8	NM_019854.3	58.3782	19.9715	10.8769	29.4914	12.5942	13.7191	3.05176	3.88327	1.50156
Endogenous	PROM1	NM_006017.1	350.269	55.3057	53.0248	123.864	78.714	87.8023	3.05176	6.31031	5.50573
Housekeeping	PRPF38A	NM_032864.3	2451.89	1049.27	1222.29	2716.16	1887.56	897.23	2.54313	2.42704	1.50156
Endogenous	PSAP	NM_001042465.1	72389	32737.9	10526.1	20169.2	15040.7	106405	12.7157	23.785	7.00729
Endogenous	PTCH1	NM_000264.3	2393.51	248.876	466.346	519.049	347.916	233.225	1.52588	2.42704	1.00104
Endogenous	PTCRA	NM_138296.2	58.3782	16.899	16.3153	8.84742	22.0399	35.6697	1.52588	3.39786	1.50156
Endogenous	PTEN	NM_000314.3	5020.53	1170.64	697.48	1636.77	1001.24	1629.83	0	2.42704	0
Endogenous	PTPN11	NM_002834.3	5370.8	2014.05	1422.15	2807.58	1240.53	1712.14	2.54313	2.91245	2.00208
Endogenous	PTPN5	NM_001039970.1	525.404	12.2902	8.15766	35.3897	12.5942	46.645	0.508626	5.8249	2.5026
Endogenous	PTPRR	NM_001207015.1	116.756	38.4067	6.79805	23.5931	9.44568	38.4135	2.03451	3.39786	5.50573
Endogenous	PTTG2	NM_006607.2	934.052	699.002	1346.01	1285.83	1175.99	474.681	1.01725	3.88327	4.00417
Endogenous	RAC1	NM_198829.1	6479.98	1946.45	2629.48	4851.34	4910.18	2620.35	1.01725	5.33949	1.00104
Endogenous	RAC2	NM_002872.3	4028.1	391.749	74.7785	303.761	695.832	1432.27	2.54313	7.28112	3.50364
Endogenous	RAC3	NM_005052.2	408.648	113.684	280.08	690.099	75.5654	82.3146	0	3.39786	3.50364
Endogenous	RAD21	NM_006265.2	5078.91	2150.78	4849.73	29517.9	4787.38	1890.49	2.03451	1.94163	2.5026
Endogenous	RAD50	NM_005732.2	992.43	281.137	152.276	754.98	443.947	441.755	4.57764	2.91245	6.00625
Endogenous	RAD51	NM_133487.2	116.756	39.943	93.813	64.8811	80.2883	24.6944	0	0	0.500521
Endogenous	RAD52	NM_134424.2	817.295	184.352	148.197	539.693	217.251	241.456	2.54313	4.85408	3.50364
Endogenous	RAF1	NM_002880.2	4611.88	1170.64	1197.82	1922.84	2323.64	1421.3	3.05176	4.85408	2.00208
Endogenous	RASA4	NM_001079877.2	642.161	298.036	116.926	144.508	107.051	214.018	4.06901	7.28112	4.50469
Endogenous	RASAL1	NM_004658.1	58.3782	3.07254	2.71922	5.89828	20.4656	10.9753	1.01725	0	1.00104
Endogenous	RASGRF1	NM_153815.2	233.513	218.15	21.7538	94.3725	31.4856	60.3641	4.06901	4.36867	3.00312
Endogenous	RASGRF2	NM_006909.1	175.135	38.4067	29.9114	14.7457	22.0399	57.6202	0.508626	1.94163	0.500521
Endogenous	RASGRP1	NM_005739.3	291.891	86.0311	47.5863	123.864	75.5654	139.935	2.03451	0.485408	0.500521
Endogenous	RASGRP2	NM_001098670.1	233.513	52.2332	17.6749	29.4914	36.2084	41.1573	3.56038	8.25194	6.50677
Endogenous	RB1	NM_000321.1	1342.7	967.85	647.174	1403.79	1627.81	1026.19	3.05176	1.94163	2.5026
Housekeeping	RBM45	NM_152945.2	875.673	248.876	361.656	471.862	225.122	312.796	6.10352	5.33949	3.00312
Endogenous	RBX1	NM_014248.2	9807.54	3866.79	4069.31	6856.75	3567.32	4187.07	4.06901	3.88327	3.50364
Endogenous	RELA	NM_021975.3	1984.86	436.3	645.814	926.03	747.783	883.51	1.01725	6.79572	2.00208
Endogenous	RELN	NM_005045.2	1517.83	132.119	59.8228	61.9319	18.8914	27.4382	2.03451	2.42704	2.00208
Endogenous	RET	NM_020630.4	175.135	95.2487	21.7538	61.9319	300.687	19.2067	3.56038	2.42704	3.50364
Endogenous	RFC3	NM_002915.3	817.295	625.262	742.347	1586.64	1147.65	419.805	1.52588	7.28112	6.00625
Endogenous	RFC4	NM_181573.2	817.295	556.129	1476.54	1282.88	870.577	222.25	0.508626	4.36867	3.50364
Endogenous	RHOA	NM_001664.2	7122.14	1680.68	2931.32	2450.74	3485.46	5583.68	2.03451	5.8249	1.00104
Endogenous	RIN1	NM_004292.2	175.135	242.731	122.365	132.711	100.754	192.067	2.54313	1.45622	0
Endogenous	RNF43	NM_017763.4	58.3782	7.68135	2.71922	11.7966	6.29712	2.74382	0	5.33949	2.5026
Endogenous	RPA3	NM_002947.3	233.513	27.6528	51.6652	20.644	25.1885	43.9011	2.03451	1.94163	4.50469
Endogenous	RPL41	NM_001035267.1	406137	79876.8	111125	231316	86196.5	117027	15.2588	56.7928	11.0115
Endogenous	RPS27A	NM_002954.5	169297	48082.2	118321	144543	74408.3	69180	6.10352	31.0661	5.50573
Endogenous	RPS6KA5	NM_004755.2	233.513	92.1762	31.271	58.9828	255.033	137.191	1.01725	0.485408	1.50156
Endogenous	RPS6KA6	NM_014496.1	0	18.4352	20.3941	253.626	20.4656	19.2067	0.508626	1.45622	2.5026
Endogenous	RRAS2	NM_001102669.2	1751.35	404.039	701.558	875.895	255.033	216.762	1.52588	3.39786	4.50469
Endogenous	RUNX1	NM_001754.4	817.295	537.694	440.513	173.999	125.942	1053.63	0.508626	4.36867	2.5026
Endogenous	RUNX1T1	NM_004349.2	408.648	201.251	259.685	286.067	168.448	241.456	1.01725	5.33949	3.00312
Endogenous	RUNX2	NM_001024630.3	23409.7	4144.85	8590.01	17942.6	3002.15	4796.2	4.06901	5.8249	5.50573
Endogenous	RXRG	NM_006917.3	58.3782	33.7979	8.15766	14.7457	89.7339	27.4382	3.05176	5.33949	4.50469
Housekeeping	SAP130	NM_024545.3	1576.21	706.684	810.327	1182.61	980.776	688.699	0.508626	3.39786	4.00417
Endogenous	SETBP1	NM_015559.2	1751.35	537.694	493.538	106.169	1108.29	946.618	0.508626	1.45622	4.50469
Endogenous	SETD2	NM_014159.6	2685.4	930.979	1140.71	775.624	632.86	1149.66	4.57764	2.91245	6.00625
Housekeeping	SF3A3	NM_006802.2	3269.18	1017.01	1453.42	1934.64	741.486	1146.92	2.54313	4.85408	2.5026
Endogenous	SF3B1	NM_001005526.1	6012.96	2307.48	3906.16	4541.68	3801.89	3833.12	4.06901	3.39786	4.00417
Endogenous	SFN	NM_006142.3	0	4.60881	6.79805	23.5931	7.8714	19.2067	3.56038	6.31031	6.00625
Endogenous	SFRP1	NM_003012.3	291.891	113.684	65.2613	26.5423	4.72284	128.96	3.56038	4.36867	2.00208
Endogenous	SFRP2	NM_003013.2	5254.04	490.07	7416.67	1403.79	15.7428	913.693	2.54313	1.45622	0
Endogenous	SFRP4	NM_003014.2	3852.96	1250.52	2032.62	386.337	4252.13	7380.88	0.508626	0.970816	2.00208
Endogenous	SGK2	NM_170693.1	175.135	26.1166	10.8769	26.5423	17.3171	57.6202	2.03451	5.8249	3.50364
Endogenous	SHC1	NM_183001.4	11675.6	4481.3	3520.03	8888.71	2896.67	4022.44	5.08626	5.8249	2.5026
Endogenous	SHC2	NM_012435.2	58.3782	53.7694	25.8326	67.8302	15.7428	54.8764	3.05176	1.94163	2.5026
Endogenous	SHC3	NM_016848.5	525.404	61.4508	20.3941	20.644	108.625	101.521	1.01725	3.39786	2.5026
Endogenous	SHC4	NM_203349.2	1926.48	43.0155	42.1479	58.9828	26.7628	82.3146	1.52588	1.94163	5.00521
Endogenous	SIN3A	NM_015477.1	1459.46	370.241	308.631	465.964	428.204	348.465	7.12077	6.79572	6.50677
Endogenous	SIRT4	NM_012240.1	700.539	67.5958	66.6209	215.287	72.4169	96.0337	2.03451	2.42704	2.00208
Endogenous	SIX1	NM_005982.3	408.648	46.0881	57.1036	41.288	36.2084	49.3888	1.52588	2.42704	2.5026
Endogenous	SKP1	NM_170679.2	25452.9	7054.55	5481.95	16072.8	7103.15	8113.48	2.54313	7.28112	2.5026
Endogenous	SKP2	NM_005983.2	817.295	494.679	1245.4	1551.25	884.745	477.425	1.52588	1.94163	1.50156
Housekeeping	SLC4A1AP	NM_018158.2	1284.32	414.793	497.617	663.557	613.969	562.483	1.01725	3.88327	4.50469
Endogenous	SMAD2	NM_001003652.1	2159.99	837.267	632.218	625.218	1308.23	1421.3	6.61214	5.33949	3.00312
Endogenous	SMAD3	NM_005902.3	6538.36	841.876	789.933	1993.62	1193.3	921.924	1.01725	1.94163	1.00104
Endogenous	SMAD4	NM_005359.3	3327.56	854.166	1041.46	657.658	1412.13	960.337	1.52588	3.39786	2.5026
Endogenous	SMAD9	NM_005905.2	1984.86	420.938	335.824	1601.38	787.14	290.845	1.01725	3.39786	3.50364
Endogenous	SMARCA4	NM_003072.3	2159.99	682.104	1447.98	2630.63	1460.93	683.212	1.52588	2.42704	2.5026
Endogenous	SMARCB1	NM_003073.3	2451.89	1582.36	1568.99	1005.66	1484.55	1168.87	2.54313	3.39786	4.00417
Endogenous	SMC1A	NM_006306.2	1751.35	887.964	770.899	1147.22	609.246	609.128	3.05176	5.8249	3.50364
Endogenous	SMC1B	NM_148674.3	291.891	73.7409	33.9902	41.288	34.6342	43.9011	3.05176	3.88327	2.00208
Endogenous	SMC3	NM_005445.3	2685.4	1075.39	1113.52	2438.94	2533.02	1303.32	3.56038	9.22276	3.00312
Endogenous	SMO	NM_005631.3	875.673	228.904	386.129	1194.4	344.767	334.746	0.508626	1.94163	6.50677
Endogenous	SOCS1	NM_003745.1	875.673	325.689	65.2613	247.728	157.428	230.481	2.03451	0.485408	1.50156
Endogenous	SOCS2	NM_003877.3	3794.58	924.834	486.74	380.439	70.8426	600.897	4.57764	4.85408	4.00417
Endogenous	SOCS3	NM_003955.3	875.673	695.93	144.119	519.049	437.65	721.625	2.54313	4.85408	6.50677
Endogenous	SOD2	NM_000636.2	7122.14	3854.5	1362.33	2418.29	2490.51	15670	16.7847	135.914	15.5161
Endogenous	SOS1	NM_005633.2	875.673	510.041	716.514	575.082	355.787	716.137	1.52588	2.42704	2.5026
Endogenous	SOS2	NM_006939.2	817.295	224.295	141.399	150.406	108.625	411.573	1.01725	1.94163	1.50156
Endogenous	SOST	NM_025237.2	467.026	9.21762	450.031	1123.62	11.02	13.7191	0.508626	0.485408	2.00208
Endogenous	SOX17	NM_022454.3	408.648	56.842	31.271	32.4405	14.1685	57.6202	0.508626	3.39786	2.5026
Endogenous	SOX9	NM_000346.2	1167.56	720.51	172.67	645.862	333.747	299.077	1.01725	3.88327	4.00417
Endogenous	SP1	NM_003109.1	467.026	247.339	263.764	392.236	244.013	546.02	1.01725	5.8249	3.00312
Endogenous	SPARC	NM_003118.3	554768	110513	337803	55364.2	179134	136952	7.12077	20.3871	3.50364
Endogenous	SPOP	NM_001007226.1	116.756	72.2047	43.5075	109.118	94.4568	87.8023	3.56038	6.79572	7.00729
Endogenous	SPP1	NM_000582.2	408706	15941.9	7409.87	20735.4	102503	81730.2	5.08626	12.6206	2.00208
Endogenous	SPRY1	NM_005841.1	1751.35	560.738	915.017	103.22	536.829	1028.93	2.03451	3.39786	2.5026
Endogenous	SPRY2	NM_005842.2	1517.83	282.674	197.143	115.016	440.798	332.002	7.6294	8.73735	7.50781
Endogenous	SPRY4	NM_030964.3	1109.19	370.241	289.597	171.05	311.707	340.234	1.52588	5.8249	2.00208
Endogenous	SQSTM1	NM_003900.3	11267	5376.94	2455.45	15365	4492.99	9307.04	2.03451	16.0185	2.5026
Endogenous	SRSF2	NM_003016.3	1576.21	679.031	1439.83	1669.21	867.428	1026.19	3.05176	3.88327	3.00312
Endogenous	SSX1	NM_005635.2	350.269	700.539	27.1922	64.8811	55.0998	54.8764	0.508626	0.970816	2.00208
Endogenous	STAG2	NM_001042749.1	3327.56	823.44	837.519	2680.77	1169.69	916.436	1.52588	3.39786	1.00104
Endogenous	STAT1	NM_007315.2	2977.29	1954.13	1014.27	1147.22	1064.21	2313.04	2.54313	5.33949	2.5026
Endogenous	STAT3	NM_139276.2	7881.06	2215.3	1373.21	1442.13	1369.62	3849.58	2.54313	3.88327	4.00417
Endogenous	STAT4	NM_003151.2	758.917	370.241	103.33	244.779	118.071	241.456	6.61214	9.70816	5.50573
Endogenous	STK11	NM_000455.4	934.052	337.979	353.498	448.269	217.251	444.499	5.59489	7.76653	4.00417
Endogenous	STMN1	NM_203401.1	2685.4	1786.68	4278.69	3070.05	1807.27	710.65	1.52588	1.45622	1.50156
Endogenous	SUV39H2	NM_024670.3	583.782	218.15	269.203	746.132	277.073	161.885	3.05176	5.8249	4.00417
Endogenous	SYK	NM_003177.3	2101.62	981.676	299.114	864.098	429.778	2074.33	2.54313	8.73735	5.50573
Endogenous	TBL1XR1	NM_024665.4	7238.9	2620.88	2815.75	4332.29	5100.67	3317.28	4.06901	5.33949	5.00521
Endogenous	TCF3	NM_003200.2	1401.08	576.101	924.534	669.455	184.191	400.598	1.52588	0.970816	4.50469
Endogenous	TCF7L1	NM_031283.1	817.295	331.834	95.1727	150.406	99.1796	235.969	1.01725	3.88327	3.00312
Endogenous	TCL1B	NM_004918.2	0	1.53627	1.35961	0	3.14856	0	0	0.970816	0.500521
Endogenous	TET2	NM_001127208.2	2802.16	1006.26	762.741	1138.37	1168.12	949.362	2.03451	5.8249	2.5026
Endogenous	TFDP1	NM_007111.4	4611.88	927.907	1042.82	2444.84	927.251	1275.88	2.03451	3.88327	3.50364
Endogenous	TGFB1	NM_000660.3	14944.8	2885.11	6727.35	2943.24	2778.6	3877.02	2.54313	3.39786	2.00208
Endogenous	TGFB2	NM_003238.2	1459.46	912.544	180.828	182.847	1342.86	268.894	6.61214	9.22276	5.00521
Endogenous	TGFB3	NM_003239.2	1926.48	702.075	1465.66	654.709	113.348	1525.56	3.05176	1.45622	1.00104
Endogenous	TGFBR2	NM_001024847.1	10741.6	2124.66	1026.51	967.318	1619.93	5004.73	2.54313	5.33949	1.00104
Endogenous	THBS1	NM_003246.2	10099.4	6266.44	7279.35	1922.84	5102.24	10876.5	4.06901	8.73735	3.50364
Endogenous	THBS4	NM_003248.3	1109.19	58.3782	2409.23	631.116	39.357	1890.49	4.06901	2.91245	4.00417
Endogenous	THEM4	NM_053055.4	934.052	242.731	320.868	911.284	209.379	296.333	0.508626	4.85408	3.50364
Endogenous	TIAM1	NM_003253.2	3035.67	431.692	96.5323	483.659	269.202	886.254	5.08626	8.25194	6.00625
Housekeeping	TLK2	NM_006852.2	1517.83	546.912	704.278	1170.81	798.16	836.866	1.01725	5.8249	0
Endogenous	TLR2	NM_003264.3	1576.21	646.769	111.488	182.847	489.601	1676.47	4.57764	7.76653	5.50573
Endogenous	TLR4	NM_138554.2	2335.13	1067.71	172.67	303.761	143.259	1583.18	2.54313	3.39786	2.5026
Endogenous	TLX1	NM_005521.3	175.135	10.7539	93.813	598.675	12.5942	8.23146	4.57764	2.91245	2.00208
Endogenous	TMPRSS2	NM_005656.2	642.161	43.0155	23.1134	47.1862	17.3171	43.9011	0.508626	0.970816	2.5026
Housekeeping	TMUB2	NM_024107.2	408.648	159.772	169.951	215.287	151.131	197.555	1.01725	1.45622	1.50156
Endogenous	TNC	NM_002160.3	700.539	367.168	53.0248	147.457	739.911	235.969	3.05176	0.970816	3.50364
Endogenous	TNF	NM_000594.2	58.3782	39.943	21.7538	14.7457	15.7428	54.8764	3.05176	5.8249	2.00208
Endogenous	TNFAIP3	NM_006290.2	2101.62	874.137	300.474	256.575	1068.94	1657.27	5.08626	9.70816	2.5026
Endogenous	TNFRSF10A	NM_003844.2	175.135	50.6969	17.6749	82.5759	61.3969	46.645	4.57764	6.79572	4.00417
Endogenous	TNFRSF10B	NM_003842.3	700.539	162.845	138.68	209.389	473.858	249.688	1.01725	0.970816	1.50156
Endogenous	TNFRSF10C	NM_003841.2	1517.83	121.365	54.3844	64.8811	89.7339	186.58	3.56038	2.42704	2.5026
Endogenous	TNFRSF10D	NM_003840.3	700.539	162.845	149.557	117.966	119.645	189.324	1.01725	6.31031	5.00521
Endogenous	TNFSF10	NM_003810.2	1634.59	980.14	184.907	153.355	152.705	1805.43	1.52588	6.31031	6.00625
Endogenous	TNN	NM_022093.1	1576.21	357.951	1010.19	67.8302	59.8226	82.3146	1.01725	3.39786	1.00104
Endogenous	TNR	NM_003285.2	233.513	32.2617	152.276	47.1862	12.5942	153.654	2.03451	4.85408	2.5026
Endogenous	TP53	NM_000546.2	1284.32	268.847	176.749	117.966	602.949	458.218	0	1.94163	0
Endogenous	TPO	NM_175722.1	116.756	21.5078	33.9902	20.644	22.0399	27.4382	1.52588	4.36867	4.00417
Endogenous	TPT1	NM_001286273.1	432641	95122.7	70290.4	117494	185472	122180	13.2243	70.8696	13.5141
Endogenous	TRAF7	NM_032271.2	3969.72	1447.17	1356.89	2866.56	1408.98	1607.88	3.56038	4.36867	3.50364
Housekeeping	TRIM39	NM_021253.3	525.404	222.759	232.493	227.084	99.1796	200.299	2.54313	3.88327	1.50156
Endogenous	TSC1	NM_000368.3	1109.19	308.79	254.247	197.592	360.51	425.292	1.01725	2.42704	2.5026
Endogenous	TSHR	NM_001018036.2	291.891	43.0155	51.6652	244.779	56.6741	96.0337	2.54313	0.970816	1.50156
Endogenous	TSLP	NM_033035.4	0	7.68135	43.5075	11.7966	4.72284	0	2.03451	0.485408	0
Endogenous	TSPAN7	NM_004615.3	700.539	463.953	116.926	56.0337	31.4856	526.814	2.54313	5.33949	5.50573
Housekeeping	TTC31	NR_027749.1	992.43	434.764	388.848	474.812	275.499	364.928	0.508626	4.36867	1.50156
Endogenous	TTK	NM_003318.3	408.648	801.933	962.603	811.014	1048.47	175.605	5.59489	8.25194	4.00417
Endogenous	U2AF1	NM_001025203.1	7063.77	3631.74	5287.52	5411.67	3505.92	3657.51	4.06901	5.33949	5.50573
Endogenous	UBB	NM_018955.2	37887.5	13577.5	26017.5	12861.2	26018.1	17900.7	1.01725	11.1644	2.00208
Endogenous	UBC	NM_021009.3	192765	100464	120138	68387.6	59169.3	122915	13.2243	78.6361	11.0115
Endogenous	UBE2T	NM_014176.3	700.539	534.622	1332.42	1123.62	960.311	164.629	1.52588	2.91245	1.00104
Housekeeping	USP39	NM_001256725.1	1342.7	486.997	950.367	1769.48	1172.84	589.922	3.56038	5.33949	4.00417
Endogenous	UTY	NM_007125.3	58.3782	7.68135	5.43844	14.7457	18.8914	19.2067	3.05176	7.28112	6.00625
Endogenous	VEGFA	NM_001025366.1	2743.78	8278.95	7069.97	7269.63	5324.21	1130.45	4.06901	11.1644	6.50677
Endogenous	VEGFC	NM_005429.2	233.513	244.267	137.321	333.253	210.953	241.456	0.508626	0.970816	0.500521
Endogenous	VHL	NM_000551.2	2043.24	700.539	698.839	985.013	1064.21	979.544	1.52588	5.33949	2.00208
Endogenous	VIM	NM_003380.2	362470	90870.3	46132.9	92319.9	75500.9	136922	14.2415	43.2013	12.513
Housekeeping	VPS33B	NM_018668.3	583.782	196.642	130.523	156.304	157.428	260.663	2.03451	3.39786	1.00104
Endogenous	WBP1	NM_012477.3	0	56.842	43.5075	61.9319	44.0798	71.3394	0	4.85408	3.50364
Endogenous	WEE1	NM_003390.3	1517.83	851.093	522.09	946.674	722.594	493.888	4.57764	6.31031	3.00312
Endogenous	WHSC1	NM_007331.1	1050.81	794.251	644.455	899.488	228.271	381.391	0.508626	2.91245	1.00104
Endogenous	WHSC1L1	NM_017778.2	3269.18	1161.42	2088.36	1176.71	1656.14	1325.27	1.52588	4.85408	1.50156
Endogenous	WIF1	NM_007191.2	21191.3	195.106	53.0248	35.3897	15.7428	219.506	1.01725	3.88327	1.50156
Endogenous	WNT10A	NM_025216.2	58.3782	15.3627	293.676	53.0845	3.14856	19.2067	4.06901	7.28112	3.50364
Endogenous	WNT10B	NM_003394.2	58.3782	70.6684	206.661	135.66	146.408	30.182	2.03451	3.88327	3.50364
Endogenous	WNT11	NM_004626.2	175.135	113.684	210.739	79.6268	47.2284	19.2067	0	1.45622	1.50156
Endogenous	WNT16	NM_057168.1	116.756	12.2902	20.3941	693.048	18.8914	117.984	1.52588	2.42704	2.00208
Endogenous	WNT2	NM_003391.2	4319.99	52.2332	17.6749	29.4914	14.1685	46.645	2.03451	5.8249	4.00417
Endogenous	WNT2B	NM_024494.1	175.135	152.091	81.5766	26.5423	231.419	159.142	3.05176	4.36867	5.00521
Endogenous	WNT3	NM_030753.3	467.026	44.5518	38.0691	70.7794	59.8226	60.3641	2.03451	0.970816	4.50469
Endogenous	WNT4	NM_030761.3	525.404	19.9715	263.764	11.7966	404.59	35.6697	3.05176	2.42704	2.00208
Endogenous	WNT5A	NM_003392.3	3327.56	821.904	179.468	1383.15	1284.61	809.427	1.01725	3.88327	3.00312
Endogenous	WNT5B	NM_032642.2	2218.37	912.544	95.1727	109.118	1440.47	976.8	3.56038	2.42704	6.00625
Endogenous	WNT6	NM_006522.3	408.648	19.9715	29.9114	53.0845	6.29712	35.6697	5.08626	2.42704	4.50469
Endogenous	WNT7A	NM_004625.3	0	9.21762	14.9557	23.5931	15.7428	19.2067	7.12077	9.22276	11.512
Endogenous	WNT7B	NM_058238.1	233.513	201.251	58.4632	212.338	100.754	205.787	3.05176	2.91245	3.00312
Endogenous	WT1	NM_000378.3	233.513	13.8264	9.51727	47.1862	12.5942	43.9011	1.01725	0.970816	0.500521
Endogenous	XPA	NM_000380.3	758.917	379.458	198.503	480.71	607.672	449.987	4.06901	7.28112	3.00312
Endogenous	XRCC4	NM_003401.3	700.539	457.808	271.922	471.862	286.519	414.317	1.52588	2.42704	2.5026
Endogenous	ZAK	NM_016653.2	525.404	337.979	137.321	297.863	165.299	224.993	5.59489	5.8249	4.50469
Endogenous	ZBTB16	NM_006006.4	700.539	159.772	110.128	76.6776	1402.68	189.324	1.52588	0.970816	0
Endogenous	ZBTB32	NM_014383.1	175.135	19.9715	19.0345	32.4405	14.1685	32.9259	5.08626	2.91245	2.5026
Housekeeping	ZC3H14	NM_001160103.1	2159.99	675.958	376.612	908.335	936.696	765.526	5.59489	4.36867	5.50573
Endogenous	ZIC2	NM_007129.2	291.891	505.433	163.153	474.812	34.6342	30.182	3.56038	6.31031	4.00417
Housekeeping	ZKSCAN5	NM_014569.3	350.269	110.611	104.69	176.948	99.1796	93.2899	3.05176	3.88327	3.50364
Housekeeping	ZNF143	NM_003442.5	992.43	308.79	311.351	560.337	483.304	348.465	5.59489	7.76653	5.00521
Housekeeping	ZNF346	NM_012279.2	525.404	90.6399	53.0248	241.829	58.2484	115.24	2.03451	4.85408	3.50364
Housekeeping	ZNF384	NM_133476.3	1692.97	528.477	619.982	1433.28	818.625	653.029	3.56038	2.91245	4.00417
